# Supplementary material for: ﻿Hidden diversity of crust-like Sebacinaceae (Sebacinales, Agaricomycetes) in Asia
Source: IMA Fungus. 2026 Jan 14;17:e168486. doi: 10.3897/imafungus.17.168486 (PMC12824589; doi:10.3897/imafungus.17.168486)
Supplement: XML Treatment for Helvellosebacina chrysallidodoma [file imafungus.17.168486-treatment1.xml]

<!DOCTYPE tp:taxon-treatment
  PUBLIC "-//TaxonX//DTD Taxonomic Treatment Publishing DTD v0 20100105//EN" "tax-treatment-NSO.dtd">
<tp:taxon-treatment xmlns:tp="http://www.plazi.org/taxpub"><tp:treatment-meta><kwd-group><label>Taxon classification</label><kwd>
                  <named-content content-type="kingdom">Animalia</named-content>
                </kwd><kwd>
                  <named-content content-type="order">Sebacinales</named-content>
                </kwd><kwd>
                  <named-content content-type="family">Sebacinaceae</named-content>
                </kwd></kwd-group><mixed-citation publication-type="journal"><person-group><name><surname>Suh</surname><given-names>Hannah</given-names></name><name><surname>Seo</surname><given-names>Chang Wan</given-names></name><name><surname>Park</surname><given-names>Ki Hyeong</given-names></name><name><surname>Yoo</surname><given-names>Shinnam</given-names></name><name><surname>Kim</surname><given-names>Dohye</given-names></name><name><surname>Cho</surname><given-names>Yoonhee</given-names></name><name><surname>Lim</surname><given-names>Young Woon</given-names></name></person-group><article-title>﻿Hidden diversity of crust-like <italic><tp:taxon-name><tp:taxon-name-part taxon-name-part-type="family">Sebacinaceae</tp:taxon-name-part></tp:taxon-name></italic> (<italic><tp:taxon-name><tp:taxon-name-part taxon-name-part-type="order">Sebacinales</tp:taxon-name-part></tp:taxon-name></italic>, <italic><tp:taxon-name><tp:taxon-name-part taxon-name-part-type="class">Agaricomycetes</tp:taxon-name-part></tp:taxon-name></italic>) in Asia</article-title><source>IMA Fungus</source><day>14</day><month>01</month><year>2026</year><volume>17</volume><pub-id pub-id-type="doi">10.3897/imafungus.17.168486</pub-id></mixed-citation></tp:treatment-meta><tp:nomenclature><label>﻿</label><tp:taxon-name><object-id xmlns:xlink="http://www.w3.org/1999/xlink" content-type="arpha" xlink:type="simple">819854AB-7EB2-5BEC-88A2-C38C0342B443</object-id>
                <tp:taxon-name-part taxon-name-part-type="genus" reg="Helvellosebacina">Helvellosebacina</tp:taxon-name-part>
                <tp:taxon-name-part taxon-name-part-type="species" reg="chrysallidodoma">chrysallidodoma</tp:taxon-name-part>
                <object-id xmlns:xlink="http://www.w3.org/1999/xlink" content-type="mycobank" xlink:type="simple">858530</object-id>
              </tp:taxon-name><tp:taxon-authority>H. Suh, D. Kim &amp; Y.W. Lim</tp:taxon-authority><tp:taxon-status xmlns:xlink="http://www.w3.org/1999/xlink" xlink:type="simple">sp. nov.</tp:taxon-status><xref ref-type="fig" rid="F3">Fig. 3</xref></tp:nomenclature><tp:treatment-sec sec-type="diagnosis" id="SECID0EXADK"><title>Diagnosis.</title><p>Basidiomata grow on small shrubs, forming a pupal shelter-like structure covering the entire trunk.</p><fig id="F3" position="float" orientation="portrait"><object-id xmlns:xlink="http://www.w3.org/1999/xlink" content-type="doi" xlink:type="simple">10.3897/imafungus.17.168486.figure3</object-id><object-id xmlns:xlink="http://www.w3.org/1999/xlink" content-type="arpha" xlink:type="simple">2D483CBC-2143-5EC9-BA36-51BC0B150CDE</object-id><label>Figure 3.</label><caption><p>Morphological characters of <italic><tp:taxon-name><tp:taxon-name-part taxon-name-part-type="genus" reg="Helvellosebacina">Helvellosebacina</tp:taxon-name-part> <tp:taxon-name-part taxon-name-part-type="species" reg="chrysallidodoma">chrysallidodoma</tp:taxon-name-part></tp:taxon-name></italic>. <bold>A</bold> Basidiomata (SFC20231006-06, holotype); <bold>B</bold> basidiomata (SFC20230908-01); <bold>C</bold> microscopic features, where ‘b’ refers to basidia, ‘s’ to basidiospores, and ‘h’ to hyphae. Scale bar: 1 cm (<bold>A, B</bold>).</p></caption><graphic xmlns:xlink="http://www.w3.org/1999/xlink" xlink:href="imafungus-17-e168486-g003.jpg" position="float" orientation="portrait" xlink:type="simple" id="oo_1511936.jpg"><uri content-type="original_file" xlink:type="simple">https://binary.pensoft.net/fig/1511936</uri></graphic></fig></tp:treatment-sec><tp:treatment-sec sec-type="Holotype" id="SECID0E3BDK"><title>Holotype.</title><p>REPUBLIC OF KOREA, Gyeonggi-do, Gapyeong-gun, Mt. Yumyeong Natural Recreation Forest, on a shrub stem, 06 October 2023, SFC20231006-06 (dried specimen).</p></tp:treatment-sec><tp:treatment-sec sec-type="etymology" id="SECID0EBCDK"><title>Etymology.</title><p>From <italic>chrysallidis</italic>–pupa and <italic>doma</italic>–house in Latin, referring to the resemblance of the basidiomata that surround a trunk like a pupal shelter.</p></tp:treatment-sec><tp:treatment-sec sec-type="description" id="SECID0ELCDK"><title>Description.</title><p>Basidiomata fully resupinate, attached firmly to the shrub stems, forming thick wax-like patches covering the whole substrate, spanning several centimeters. Surface smooth, dull, white (1A1), consistency wax-like, cartilaginous. Margin irregularly thinning out, distinctly bounded, concolorous with hymenophore surface. Basal hyphal system monomitic, subicular hyphae average 0.5 μm thick, septate with frequent branching, hyaline, without clamp connections, 2.8–4.2 μm thick. Basidiospores elliptical or allantoid, hyaline, smooth, IKI−, CB−, (8.0–)8.6–13.6(–14.7) × (6.1–)6.6–9.3(–10.3) μm with granular contents (L = 10.8 μm, W = 7.7 μm, Q = 1.4, n = 35/2). Dikaryophyses simple-structured, sparingly ramified, derived from the same hyphae with basidia. Probasidia elliptical to subglobose or pyriform, mature basidia globose to subglobose, longitudinally septate, 14.4–18.2 × 11.4–13.1 μm, usually containing oil drops with four elongated sterigmata, average 2.5 μm width, up to 22 μm long, blunt at the apex. Cystidia absent.</p></tp:treatment-sec><tp:treatment-sec sec-type="distribution" id="SECID0EQCDK"><title>Distribution.</title><p>REPUBLIC OF KOREA.</p></tp:treatment-sec><tp:treatment-sec sec-type="Additional specimen examined" id="SECID0EVCDK"><title>Additional specimen examined.</title><p>REPUBLIC OF KOREA, Gangwon State, Yanggu-gun, Yanggu-eup, Yanggu Arboretum, on a litter, 08 September 2023, SFC20230908-01.</p></tp:treatment-sec><tp:treatment-sec sec-type="notes" id="SECID0E1CDK"><title>Notes.</title><p><italic><tp:taxon-name><tp:taxon-name-part taxon-name-part-type="genus" reg="Helvellosebacina">Helvellosebacina</tp:taxon-name-part> <tp:taxon-name-part taxon-name-part-type="species" reg="chrysallidodoma">chrysallidodoma</tp:taxon-name-part></tp:taxon-name></italic> can be distinguished from other <italic><tp:taxon-name><tp:taxon-name-part taxon-name-part-type="genus" reg="Helvellosebacina">Helvellosebacina</tp:taxon-name-part></tp:taxon-name></italic> species by its growth habit of covering the entire plant stem and lacking the paler or thinning margin typical of related species.</p></tp:treatment-sec><tp:treatment-sec sec-type="GenBank accession numbers" id="SECID0ESDDK"><title>GenBank accession numbers.</title><p><abbrev xmlns:xlink="http://www.w3.org/1999/xlink" xlink:title="internal transcribed spacer" id="ABBRID0EYDDK" xlink:type="simple">ITS</abbrev> (<ext-link xmlns:xlink="http://www.w3.org/1999/xlink" xlink:href="PV399946" ext-link-type="gen" xlink:type="simple">PV399946</ext-link>, <ext-link xmlns:xlink="http://www.w3.org/1999/xlink" xlink:href="PV399956" ext-link-type="gen" xlink:type="simple">PV399956</ext-link>), <abbrev xmlns:xlink="http://www.w3.org/1999/xlink" xlink:title="large ribosomal subunit" id="ABBRID0EGEDK" xlink:type="simple">LSU</abbrev> (<ext-link xmlns:xlink="http://www.w3.org/1999/xlink" xlink:href="PV399908" ext-link-type="gen" xlink:type="simple">PV399908</ext-link>, <ext-link xmlns:xlink="http://www.w3.org/1999/xlink" xlink:href="PV399918" ext-link-type="gen" xlink:type="simple">PV399918</ext-link>), <italic>rpb</italic>2 (<ext-link xmlns:xlink="http://www.w3.org/1999/xlink" xlink:href="PV417267" ext-link-type="gen" xlink:type="simple">PV417267</ext-link>–<ext-link xmlns:xlink="http://www.w3.org/1999/xlink" xlink:href="PV417268" ext-link-type="gen" xlink:type="simple">PV417268</ext-link>).</p></tp:treatment-sec></tp:taxon-treatment>
