# Supplementary material for: ﻿Hidden diversity of crust-like Sebacinaceae (Sebacinales, Agaricomycetes) in Asia
Source: IMA Fungus. 2026 Jan 14;17:e168486. doi: 10.3897/imafungus.17.168486 (PMC12824589; doi:10.3897/imafungus.17.168486)
Supplement: XML Treatment for Helvellosebacina koreana [file imafungus.17.168486-treatment2.xml]

<!DOCTYPE tp:taxon-treatment
  PUBLIC "-//TaxonX//DTD Taxonomic Treatment Publishing DTD v0 20100105//EN" "tax-treatment-NSO.dtd">
<tp:taxon-treatment xmlns:tp="http://www.plazi.org/taxpub"><tp:treatment-meta><kwd-group><label>Taxon classification</label><kwd>
                  <named-content content-type="kingdom">Animalia</named-content>
                </kwd><kwd>
                  <named-content content-type="order">Sebacinales</named-content>
                </kwd><kwd>
                  <named-content content-type="family">Sebacinaceae</named-content>
                </kwd></kwd-group><mixed-citation publication-type="journal"><person-group><name><surname>Suh</surname><given-names>Hannah</given-names></name><name><surname>Seo</surname><given-names>Chang Wan</given-names></name><name><surname>Park</surname><given-names>Ki Hyeong</given-names></name><name><surname>Yoo</surname><given-names>Shinnam</given-names></name><name><surname>Kim</surname><given-names>Dohye</given-names></name><name><surname>Cho</surname><given-names>Yoonhee</given-names></name><name><surname>Lim</surname><given-names>Young Woon</given-names></name></person-group><article-title>﻿Hidden diversity of crust-like <italic><tp:taxon-name><tp:taxon-name-part taxon-name-part-type="family">Sebacinaceae</tp:taxon-name-part></tp:taxon-name></italic> (<italic><tp:taxon-name><tp:taxon-name-part taxon-name-part-type="order">Sebacinales</tp:taxon-name-part></tp:taxon-name></italic>, <italic><tp:taxon-name><tp:taxon-name-part taxon-name-part-type="class">Agaricomycetes</tp:taxon-name-part></tp:taxon-name></italic>) in Asia</article-title><source>IMA Fungus</source><day>14</day><month>01</month><year>2026</year><volume>17</volume><pub-id pub-id-type="doi">10.3897/imafungus.17.168486</pub-id></mixed-citation></tp:treatment-meta><tp:nomenclature><label>﻿</label><tp:taxon-name><object-id xmlns:xlink="http://www.w3.org/1999/xlink" content-type="arpha" xlink:type="simple">393D9CF9-F5FC-534B-BEF7-C1CBEABDB2A2</object-id>
                <tp:taxon-name-part taxon-name-part-type="genus" reg="Helvellosebacina">Helvellosebacina</tp:taxon-name-part>
                <tp:taxon-name-part taxon-name-part-type="species" reg="koreana">koreana</tp:taxon-name-part>
                <object-id xmlns:xlink="http://www.w3.org/1999/xlink" content-type="mycobank" xlink:type="simple">858529</object-id>
              </tp:taxon-name><tp:taxon-authority>H. Suh, D. Kim &amp; Y.W. Lim</tp:taxon-authority><tp:taxon-status xmlns:xlink="http://www.w3.org/1999/xlink" xlink:type="simple">sp. nov.</tp:taxon-status><xref ref-type="fig" rid="F4">Fig. 4</xref></tp:nomenclature><tp:treatment-sec sec-type="diagnosis" id="SECID0EOGDK"><title>Diagnosis.</title><p>Basidiomata are fully resupinate on the ground with a smooth and chalky surface.</p><fig id="F4" position="float" orientation="portrait"><object-id xmlns:xlink="http://www.w3.org/1999/xlink" content-type="doi" xlink:type="simple">10.3897/imafungus.17.168486.figure4</object-id><object-id xmlns:xlink="http://www.w3.org/1999/xlink" content-type="arpha" xlink:type="simple">8BF79667-4582-5406-97F7-D217DDB5667F</object-id><label>Figure 4.</label><caption><p>Morphological characters of <italic><tp:taxon-name><tp:taxon-name-part taxon-name-part-type="genus" reg="Helvellosebacina">Helvellosebacina</tp:taxon-name-part> <tp:taxon-name-part taxon-name-part-type="species" reg="koreana">koreana</tp:taxon-name-part></tp:taxon-name></italic> (SFC20231005-04, holotype). <bold>A, B</bold> basidiomata; <bold>C</bold> microscopic features, where ‘s’ refers to basidiospores, ‘b’ to basidia and basidioles, and ‘h’ to hyphae. Scale bar: 1 cm (<bold>A, B</bold>).</p></caption><graphic xmlns:xlink="http://www.w3.org/1999/xlink" xlink:href="imafungus-17-e168486-g004.jpg" position="float" orientation="portrait" xlink:type="simple" id="oo_1511937.jpg"><uri content-type="original_file" xlink:type="simple">https://binary.pensoft.net/fig/1511937</uri></graphic></fig></tp:treatment-sec><tp:treatment-sec sec-type="Holotype" id="SECID0ERHDK"><title>Holotype.</title><p>REPUBLIC OF KOREA, Gangwon State, Taebaek-si, Danggol-ro, Mt. Taebaek National Park, on a litter soil under dead <italic><tp:taxon-name><tp:taxon-name-part taxon-name-part-type="genus" reg="Pinus">Pinus</tp:taxon-name-part> <tp:taxon-name-part taxon-name-part-type="species" reg="densiflora">densiflora</tp:taxon-name-part></tp:taxon-name></italic>, 05 October 2023, SFC20231005-04 (dried specimen).</p></tp:treatment-sec><tp:treatment-sec sec-type="etymology" id="SECID0ECIDK"><title>Etymology.</title><p>From the country of origin of the species, the Republic of Korea.</p></tp:treatment-sec><tp:treatment-sec sec-type="description" id="SECID0EHIDK"><title>Description.</title><p>Basidiomata fully resupinate, attached firmly to the substrate, litter, and plant materials on the ground. Surface smooth, dull, chalk-white (5A2) to apricot (5A3), consistency cartilaginous, chalky texture. Margin irregularly thinning out, white to brownish, indistinctly bounded. Basal hyphal system monomitic, subicular hyphae thin-walled up to 0.6 μm, septate with frequent branching, hyaline, without clamp connections, 2.0–3.4 μm thick. Basidiospores elliptical or allantoid, occasionally germinating by repetition, hyaline, smooth, IKI−, CB−, (7.4–)8.2–11.8(–12.7) × (6.1–)6.4–8.4(–8.5) μm (L = 10.2 μm, W = 7.2 μm, Q = 1.4, n = 55/1). Dikaryophyses simple-structured, sparingly ramified, derived from the same hyphae with basidia. Probasidia elliptical to subglobose or pyriform, mature basidia subglobose, longitudinally septate, 14.6–17.0 × 8.0–10.8 μm, usually containing oil drops with four elongated sterigmata, average 2.4 μm width, up to 19 μm long, blunt at the apex. Cystidia absent.</p></tp:treatment-sec><tp:treatment-sec sec-type="distribution" id="SECID0EMIDK"><title>Distribution.</title><p>REPUBLIC OF KOREA.</p></tp:treatment-sec><tp:treatment-sec sec-type="Additional specimen examined" id="SECID0ERIDK"><title>Additional specimen examined.</title><p>REPUBLIC OF KOREA, Gangwon State, Mt. Taebaek National Park, Baekcheon Valley, SFC20231028-04.</p></tp:treatment-sec><tp:treatment-sec sec-type="notes" id="SECID0EWIDK"><title>Notes.</title><p>Phylogenetically, <italic><tp:taxon-name><tp:taxon-name-part taxon-name-part-type="genus" reg="Helvellosebacina">H.</tp:taxon-name-part> <tp:taxon-name-part taxon-name-part-type="species" reg="koreana">koreana</tp:taxon-name-part></tp:taxon-name></italic> forms a sister clade with two undescribed phylotypes, <italic><tp:taxon-name><tp:taxon-name-part taxon-name-part-type="genus" reg="Helvellosebacina">Helvellosebacina</tp:taxon-name-part></tp:taxon-name></italic> pt. 3 (<ext-link xmlns:xlink="http://www.w3.org/1999/xlink" xlink:href="F1143128" ext-link-type="gen" xlink:type="simple">F1143128</ext-link>) and pt. 4 (<ext-link xmlns:xlink="http://www.w3.org/1999/xlink" xlink:href="F1143539" ext-link-type="gen" xlink:type="simple">F1143539</ext-link>), both originating from North Carolina, United States. Compared to <italic><tp:taxon-name><tp:taxon-name-part taxon-name-part-type="genus" reg="Helvellosebacina">H.</tp:taxon-name-part> <tp:taxon-name-part taxon-name-part-type="species" reg="chrysallidodoma">chrysallidodoma</tp:taxon-name-part></tp:taxon-name></italic>, <italic><tp:taxon-name><tp:taxon-name-part taxon-name-part-type="genus" reg="Helvellosebacina">H.</tp:taxon-name-part> <tp:taxon-name-part taxon-name-part-type="species" reg="koreana">koreana</tp:taxon-name-part></tp:taxon-name></italic> is observed only as a chalky white residue on the ground, apparently representing an early developmental stage that has not yet formed fully developed basidiomata.</p></tp:treatment-sec><tp:treatment-sec sec-type="GenBank accession numbers" id="SECID0EOKDK"><title>GenBank accession numbers.</title><p><abbrev xmlns:xlink="http://www.w3.org/1999/xlink" xlink:title="internal transcribed spacer" id="ABBRID0EUKDK" xlink:type="simple">ITS</abbrev> (<ext-link xmlns:xlink="http://www.w3.org/1999/xlink" xlink:href="PV399955" ext-link-type="gen" xlink:type="simple">PV399955</ext-link>, <ext-link xmlns:xlink="http://www.w3.org/1999/xlink" xlink:href="PV399957" ext-link-type="gen" xlink:type="simple">PV399957</ext-link>), <abbrev xmlns:xlink="http://www.w3.org/1999/xlink" xlink:title="large ribosomal subunit" id="ABBRID0ECLDK" xlink:type="simple">LSU</abbrev> (<ext-link xmlns:xlink="http://www.w3.org/1999/xlink" xlink:href="PV399917" ext-link-type="gen" xlink:type="simple">PV399917</ext-link>, <ext-link xmlns:xlink="http://www.w3.org/1999/xlink" xlink:href="PV399919" ext-link-type="gen" xlink:type="simple">PV399919</ext-link>), <italic>rpb</italic>2 (<ext-link xmlns:xlink="http://www.w3.org/1999/xlink" xlink:href="PV417269" ext-link-type="gen" xlink:type="simple">PV417269</ext-link>–<ext-link xmlns:xlink="http://www.w3.org/1999/xlink" xlink:href="PV417270" ext-link-type="gen" xlink:type="simple">PV417270</ext-link>).</p></tp:treatment-sec></tp:taxon-treatment>
