# Supplementary material for: ﻿Hidden diversity of crust-like Sebacinaceae (Sebacinales, Agaricomycetes) in Asia
Source: IMA Fungus. 2026 Jan 14;17:e168486. doi: 10.3897/imafungus.17.168486 (PMC12824589; doi:10.3897/imafungus.17.168486)
Supplement: XML Treatment for Sebacina caducifoliicola [file imafungus.17.168486-treatment3.xml]

<!DOCTYPE tp:taxon-treatment
  PUBLIC "-//TaxonX//DTD Taxonomic Treatment Publishing DTD v0 20100105//EN" "tax-treatment-NSO.dtd">
<tp:taxon-treatment xmlns:tp="http://www.plazi.org/taxpub"><tp:treatment-meta><kwd-group><label>Taxon classification</label><kwd>
                  <named-content content-type="kingdom">Animalia</named-content>
                </kwd><kwd>
                  <named-content content-type="order">Sebacinales</named-content>
                </kwd><kwd>
                  <named-content content-type="family">Sebacinaceae</named-content>
                </kwd></kwd-group><mixed-citation publication-type="journal"><person-group><name><surname>Suh</surname><given-names>Hannah</given-names></name><name><surname>Seo</surname><given-names>Chang Wan</given-names></name><name><surname>Park</surname><given-names>Ki Hyeong</given-names></name><name><surname>Yoo</surname><given-names>Shinnam</given-names></name><name><surname>Kim</surname><given-names>Dohye</given-names></name><name><surname>Cho</surname><given-names>Yoonhee</given-names></name><name><surname>Lim</surname><given-names>Young Woon</given-names></name></person-group><article-title>﻿Hidden diversity of crust-like <italic><tp:taxon-name><tp:taxon-name-part taxon-name-part-type="family">Sebacinaceae</tp:taxon-name-part></tp:taxon-name></italic> (<italic><tp:taxon-name><tp:taxon-name-part taxon-name-part-type="order">Sebacinales</tp:taxon-name-part></tp:taxon-name></italic>, <italic><tp:taxon-name><tp:taxon-name-part taxon-name-part-type="class">Agaricomycetes</tp:taxon-name-part></tp:taxon-name></italic>) in Asia</article-title><source>IMA Fungus</source><day>14</day><month>01</month><year>2026</year><volume>17</volume><pub-id pub-id-type="doi">10.3897/imafungus.17.168486</pub-id></mixed-citation></tp:treatment-meta><tp:nomenclature><label>﻿</label><tp:taxon-name><object-id xmlns:xlink="http://www.w3.org/1999/xlink" content-type="arpha" xlink:type="simple">D749D1EF-3CF7-5F3F-85D5-2F2D909CD617</object-id>
                <tp:taxon-name-part taxon-name-part-type="genus" reg="Sebacina">Sebacina</tp:taxon-name-part>
                <tp:taxon-name-part taxon-name-part-type="species" reg="caducifoliicola">caducifoliicola</tp:taxon-name-part>
                <object-id xmlns:xlink="http://www.w3.org/1999/xlink" content-type="mycobank" xlink:type="simple">858527</object-id>
              </tp:taxon-name><tp:taxon-authority>H. Suh, D. Kim &amp; Y.W. Lim</tp:taxon-authority><tp:taxon-status xmlns:xlink="http://www.w3.org/1999/xlink" xlink:type="simple">sp. nov.</tp:taxon-status><xref ref-type="fig" rid="F5">Fig. 5</xref></tp:nomenclature><tp:treatment-sec sec-type="diagnosis" id="SECID0EWNDK"><title>Diagnosis.</title><p><italic><tp:taxon-name><tp:taxon-name-part taxon-name-part-type="genus" reg="Sebacina">Sebacina</tp:taxon-name-part> <tp:taxon-name-part taxon-name-part-type="species" reg="caducifoliicola">caducifoliicola</tp:taxon-name-part></tp:taxon-name></italic> grows on litter and plant materials lying on the ground, and its tip grows in a frost pattern.</p><fig id="F5" position="float" orientation="portrait"><object-id xmlns:xlink="http://www.w3.org/1999/xlink" content-type="doi" xlink:type="simple">10.3897/imafungus.17.168486.figure5</object-id><object-id xmlns:xlink="http://www.w3.org/1999/xlink" content-type="arpha" xlink:type="simple">542FFA3C-7882-5AE2-9147-4B68357F27CD</object-id><label>Figure 5.</label><caption><p>Morphological characters of <italic><tp:taxon-name><tp:taxon-name-part taxon-name-part-type="genus" reg="Sebacina">Sebacina</tp:taxon-name-part> <tp:taxon-name-part taxon-name-part-type="species" reg="caducifoliicola">caducifoliicola</tp:taxon-name-part></tp:taxon-name></italic> (SFC20230817-41, holotype). <bold>A, B</bold> basidiomata; <bold>C</bold> microscopic features, where ‘s’ refers to basidiospores and resting spores, ‘b’ to basidia, and ‘h’ to hyphae. Scale bar: 1 cm (<bold>A, B</bold>).</p></caption><graphic xmlns:xlink="http://www.w3.org/1999/xlink" xlink:href="imafungus-17-e168486-g005.jpg" position="float" orientation="portrait" xlink:type="simple" id="oo_1511938.jpg"><uri content-type="original_file" xlink:type="simple">https://binary.pensoft.net/fig/1511938</uri></graphic></fig></tp:treatment-sec><tp:treatment-sec sec-type="Holotype" id="SECID0EFPDK"><title>Holotype.</title><p>REPUBLIC OF KOREA, Gangwon State, Yanggu-gun, Yanggu-eup, Yanggu Arboretum, on a litter and plant materials lying on the ground, 17 August 2023. SFC20230817-41 (dried specimen).</p></tp:treatment-sec><tp:treatment-sec sec-type="etymology" id="SECID0EKPDK"><title>Etymology.</title><p>From <italic>caducifolia</italic>–fallen leaves and <italic>cola</italic>–living in Latin, referring to the basidiomata growing on litter.</p></tp:treatment-sec><tp:treatment-sec sec-type="description" id="SECID0EUPDK"><title>Description.</title><p>Basidiomata fully resupinate, attached firmly to the substrate of litter and plant materials on the ground, growing on soil, forming thick patches several centimeters. Surface smooth, puffy when young, soft to undulate to tuberculate, dull, white (1A1) to yellowish white (4A2), consistency wax-like, cartilaginous when old. Margin growing in a sharp, frost pattern, slightly fibrillose. Basal hyphal system monomitic, hyaline, 2.5–4.0 μm in diameter, septate without clamps, thick-walled up to 1 μm thick. Basidiospores broadly elliptical to oval, hyaline, smooth, IKI−, CB−, (7.6–)8.1–10.0(–10.8) × (5.2–)5.6–6.0(–6.7) μm, with granular contents (L = 9.4 μm, W = 6.5 μm, Q = 1.4, n = 32/2). Resting spores occasionally observed, thick-walled, irregularly shaped. Dikaryophyses coralloid, flagelliformed, and ramified, partially derived from the same hyphae with basidia. Probasidia subglobose or pyriform, mature basidia globose, longitudinally septate, 11.0–13.5 × 9.5–10.5 μm, usually containing oil drops, with four elongated sterigmata, average 2 μm width, up to 24 μm long, blunt at the apex. Cystidia absent.</p></tp:treatment-sec><tp:treatment-sec sec-type="distribution" id="SECID0EZPDK"><title>Distribution.</title><p>REPUBLIC OF KOREA.</p></tp:treatment-sec><tp:treatment-sec sec-type="material" id="SECID0E5PDK"><title>Additional specimens examined.</title><p>REPUBLIC OF KOREA, Seoul, Gwanak-gu, Mt. Gwanak, on a litter and plant materials lying on the ground, 04 July 2023, SFC20230704-04; REPUBLIC OF KOREA Seoul, Gwanak-gu, Mt.Gwanak, on a litter and plant materials lying on the ground, on a litter and plant materials lying on the ground, 04 July 2023, SFC20240704-05; REPUBLIC OF KOREA, Gangwon State, Yanggu-gun, Yanggu-eup, Yanggu Arboretum, on fallen leaves and litter, 17 August 2023, SFC20230817-45.</p></tp:treatment-sec><tp:treatment-sec sec-type="notes" id="SECID0EDQDK"><title>Notes.</title><p><italic><tp:taxon-name><tp:taxon-name-part taxon-name-part-type="genus" reg="Sebacina">Sebacina</tp:taxon-name-part> <tp:taxon-name-part taxon-name-part-type="species" reg="caducifoliicola">caducifoliicola</tp:taxon-name-part></tp:taxon-name></italic> is phylogenetically close to <italic><tp:taxon-name><tp:taxon-name-part taxon-name-part-type="genus" reg="Sebacina">S.</tp:taxon-name-part> <tp:taxon-name-part taxon-name-part-type="species" reg="pseudocandida">pseudocandida</tp:taxon-name-part></tp:taxon-name></italic>. However, <italic><tp:taxon-name><tp:taxon-name-part taxon-name-part-type="genus" reg="Sebacina">S.</tp:taxon-name-part> <tp:taxon-name-part taxon-name-part-type="species" reg="caducifoliicola">caducifoliicola</tp:taxon-name-part></tp:taxon-name></italic> can be distinguished from <italic><tp:taxon-name><tp:taxon-name-part taxon-name-part-type="genus" reg="Sebacina">S.</tp:taxon-name-part> <tp:taxon-name-part taxon-name-part-type="species" reg="caducifoliicola">caducifoliicola</tp:taxon-name-part></tp:taxon-name></italic> by the absence of upright basidiomata, which are present in the latter (<xref ref-type="bibr" rid="B41">Oberwinkler et al. 2014</xref>). Furthermore, <italic><tp:taxon-name><tp:taxon-name-part taxon-name-part-type="genus" reg="Sebacina">S.</tp:taxon-name-part> <tp:taxon-name-part taxon-name-part-type="species" reg="caducifoliicola">caducifoliicola</tp:taxon-name-part></tp:taxon-name></italic> differs from <italic><tp:taxon-name><tp:taxon-name-part taxon-name-part-type="genus" reg="Sebacina">S.</tp:taxon-name-part> <tp:taxon-name-part taxon-name-part-type="species" reg="pseudocandida">pseudocandida</tp:taxon-name-part></tp:taxon-name></italic> by 51 nucleotide positions across three genetic regions (<abbrev xmlns:xlink="http://www.w3.org/1999/xlink" xlink:title="internal transcribed spacer" id="ABBRID0EPSDK" xlink:type="simple">ITS</abbrev>: 20 bases; <abbrev xmlns:xlink="http://www.w3.org/1999/xlink" xlink:title="large ribosomal subunit" id="ABBRID0ETSDK" xlink:type="simple">LSU</abbrev>: 11 bases; <italic>rpb</italic>2: 20 bases), supporting its recognition as a distinct species.</p></tp:treatment-sec><tp:treatment-sec sec-type="GenBank accession numbers" id="SECID0EZSDK"><title>GenBank accession numbers.</title><p><abbrev xmlns:xlink="http://www.w3.org/1999/xlink" xlink:title="internal transcribed spacer" id="ABBRID0E6SDK" xlink:type="simple">ITS</abbrev> (<ext-link xmlns:xlink="http://www.w3.org/1999/xlink" xlink:href="PV399930" ext-link-type="gen" xlink:type="simple">PV399930</ext-link>– <ext-link xmlns:xlink="http://www.w3.org/1999/xlink" xlink:href="PV399931" ext-link-type="gen" xlink:type="simple">PV399931</ext-link>, <ext-link xmlns:xlink="http://www.w3.org/1999/xlink" xlink:href="PV399940" ext-link-type="gen" xlink:type="simple">PV399940</ext-link>, <ext-link xmlns:xlink="http://www.w3.org/1999/xlink" xlink:href="PV399942" ext-link-type="gen" xlink:type="simple">PV399942</ext-link>), <abbrev xmlns:xlink="http://www.w3.org/1999/xlink" xlink:title="large ribosomal subunit" id="ABBRID0EXTDK" xlink:type="simple">LSU</abbrev> (<ext-link xmlns:xlink="http://www.w3.org/1999/xlink" xlink:href="PV399892" ext-link-type="gen" xlink:type="simple">PV399892</ext-link>–<ext-link xmlns:xlink="http://www.w3.org/1999/xlink" xlink:href="PV399893" ext-link-type="gen" xlink:type="simple">PV399893</ext-link>, <ext-link xmlns:xlink="http://www.w3.org/1999/xlink" xlink:href="PV399902" ext-link-type="gen" xlink:type="simple">PV399902</ext-link>, <ext-link xmlns:xlink="http://www.w3.org/1999/xlink" xlink:href="PV399904" ext-link-type="gen" xlink:type="simple">PV399904</ext-link>), <italic>rpb</italic>2 (<ext-link xmlns:xlink="http://www.w3.org/1999/xlink" xlink:href="PV417273" ext-link-type="gen" xlink:type="simple">PV417273</ext-link>–<ext-link xmlns:xlink="http://www.w3.org/1999/xlink" xlink:href="PV417276" ext-link-type="gen" xlink:type="simple">PV417276</ext-link>).</p></tp:treatment-sec><ref-list><ref id="B41"><mixed-citation xmlns:xlink="http://www.w3.org/1999/xlink" xlink:type="simple"><person-group><name name-style="western"><surname>Oberwinkler</surname><given-names>F</given-names></name><name name-style="western"><surname>Riess</surname><given-names>K</given-names></name><name name-style="western"><surname>Bauer</surname><given-names>R</given-names></name><etal/></person-group> (<year>2014</year>) <article-title>Morphology and molecules: the <italic><tp:taxon-name><tp:taxon-name-part taxon-name-part-type="order">Sebacinales</tp:taxon-name-part></tp:taxon-name></italic>, a case study.</article-title><source>Mycological Progress</source><volume>13</volume>: <fpage>445</fpage>–<lpage>470</lpage>. <ext-link xlink:href="10.1007/s11557-014-0983-1" ext-link-type="doi" xlink:type="simple">https://doi.org/10.1007/s11557-014-0983-1</ext-link></mixed-citation></ref></ref-list></tp:taxon-treatment>
