# Supplementary material for: ﻿Hidden diversity of crust-like Sebacinaceae (Sebacinales, Agaricomycetes) in Asia
Source: IMA Fungus. 2026 Jan 14;17:e168486. doi: 10.3897/imafungus.17.168486 (PMC12824589; doi:10.3897/imafungus.17.168486)
Supplement: XML Treatment for Sebacina crystallina [file imafungus.17.168486-treatment4.xml]

<!DOCTYPE tp:taxon-treatment
  PUBLIC "-//TaxonX//DTD Taxonomic Treatment Publishing DTD v0 20100105//EN" "tax-treatment-NSO.dtd">
<tp:taxon-treatment xmlns:tp="http://www.plazi.org/taxpub"><tp:treatment-meta><kwd-group><label>Taxon classification</label><kwd>
                  <named-content content-type="kingdom">Animalia</named-content>
                </kwd><kwd>
                  <named-content content-type="order">Sebacinales</named-content>
                </kwd><kwd>
                  <named-content content-type="family">Sebacinaceae</named-content>
                </kwd></kwd-group><mixed-citation publication-type="journal"><person-group><name><surname>Suh</surname><given-names>Hannah</given-names></name><name><surname>Seo</surname><given-names>Chang Wan</given-names></name><name><surname>Park</surname><given-names>Ki Hyeong</given-names></name><name><surname>Yoo</surname><given-names>Shinnam</given-names></name><name><surname>Kim</surname><given-names>Dohye</given-names></name><name><surname>Cho</surname><given-names>Yoonhee</given-names></name><name><surname>Lim</surname><given-names>Young Woon</given-names></name></person-group><article-title>﻿Hidden diversity of crust-like <italic><tp:taxon-name><tp:taxon-name-part taxon-name-part-type="family">Sebacinaceae</tp:taxon-name-part></tp:taxon-name></italic> (<italic><tp:taxon-name><tp:taxon-name-part taxon-name-part-type="order">Sebacinales</tp:taxon-name-part></tp:taxon-name></italic>, <italic><tp:taxon-name><tp:taxon-name-part taxon-name-part-type="class">Agaricomycetes</tp:taxon-name-part></tp:taxon-name></italic>) in Asia</article-title><source>IMA Fungus</source><day>14</day><month>01</month><year>2026</year><volume>17</volume><pub-id pub-id-type="doi">10.3897/imafungus.17.168486</pub-id></mixed-citation></tp:treatment-meta><tp:nomenclature><label>﻿</label><tp:taxon-name><object-id xmlns:xlink="http://www.w3.org/1999/xlink" content-type="arpha" xlink:type="simple">B003EF38-C1A2-5406-AAB9-D4308032645C</object-id>
                <tp:taxon-name-part taxon-name-part-type="genus" reg="Sebacina">Sebacina</tp:taxon-name-part>
                <tp:taxon-name-part taxon-name-part-type="species" reg="crystallina">crystallina</tp:taxon-name-part>
                <object-id xmlns:xlink="http://www.w3.org/1999/xlink" content-type="mycobank" xlink:type="simple">858525</object-id>
              </tp:taxon-name><tp:taxon-authority>H. Suh, D. Kim &amp; Y.W. Lim</tp:taxon-authority><tp:taxon-status xmlns:xlink="http://www.w3.org/1999/xlink" xlink:type="simple">sp. nov.</tp:taxon-status><xref ref-type="fig" rid="F6">Fig. 6</xref></tp:nomenclature><tp:treatment-sec sec-type="diagnosis" id="SECID0EJWDK"><title>Diagnosis.</title><p>Basidiomata form sharp and wax-like edges on the substrate.</p><fig id="F6" position="float" orientation="portrait"><object-id xmlns:xlink="http://www.w3.org/1999/xlink" content-type="doi" xlink:type="simple">10.3897/imafungus.17.168486.figure6</object-id><object-id xmlns:xlink="http://www.w3.org/1999/xlink" content-type="arpha" xlink:type="simple">F161F820-44ED-5524-A5CD-F0AC0BF1EBAF</object-id><label>Figure 6.</label><caption><p>Morphological characters of <italic><tp:taxon-name><tp:taxon-name-part taxon-name-part-type="genus" reg="Sebacina">Sebacina</tp:taxon-name-part> <tp:taxon-name-part taxon-name-part-type="species" reg="crystallina">crystallina</tp:taxon-name-part></tp:taxon-name></italic> (SFC20200919-11, holotype). <bold>A, B</bold> basidiomata; <bold>C</bold> microscopic features, where ‘s’ refers to basidiospores, ‘b’ to basidia, and ‘h’ to hyphae. Scale bar: 1 cm (<bold>A, B</bold>).</p></caption><graphic xmlns:xlink="http://www.w3.org/1999/xlink" xlink:href="imafungus-17-e168486-g006.jpg" position="float" orientation="portrait" xlink:type="simple" id="oo_1511939.jpg"><uri content-type="original_file" xlink:type="simple">https://binary.pensoft.net/fig/1511939</uri></graphic></fig></tp:treatment-sec><tp:treatment-sec sec-type="Holotype" id="SECID0EMXDK"><title>Holotype.</title><p>REPUBLIC OF KOREA, Gangwon State, Mt. Taebaek National Park, Baekcheon Valley, on dead branches and trunk of the tree, 19 September 2019. SFC20190919-11 (dried specimen).</p></tp:treatment-sec><tp:treatment-sec sec-type="etymology" id="SECID0ERXDK"><title>Etymology.</title><p>From <italic>crystallus</italic>–crystal in Latin, referring to the crystal-shaped basidiomata.</p></tp:treatment-sec><tp:treatment-sec sec-type="description" id="SECID0EZXDK"><title>Description.</title><p>Basidiomata fully resupinate, attached firmly to the substrate, encrusting small branches and the base of living plants, forming thick patches several centimeters long. Surface smooth to undulate-tuberculate, dull, white (1A1), yellowish white (4A2) to light yellow (4A4) on the center, consistency wax-like, cartilaginous. Margin growing round and distinctly bounded. Basal hyphal system monomitic, hyaline, 2.5–4.5 μm in diameter, septate without clamps, thick-walled up to 0.9 μm thick. Basidiospores broadly elliptical to oval, occasionally germinating by repetition, hyaline, smooth, IKI−, CB−, (7.1–)8.5–12.7(–14.2) × (4.9–)5.2–6.9(–7.2) with granular contents (L = 10.9 μm, W = 5.8 μm, Q = 1.8, n = 57/2). Dikaryophyses simple-structured, flagelliformed, derived from the same hyphae with basidia. Probasidia elliptical to pyriform, usually with lateral hyphal branches, mature basidia subglobose to pyriform, longitudinally septate, 13.1–14.1 × 9.2–10.6 μm on average, usually containing oil drops, with four elongated sterigmata, average 3 μm width, up to 36 μm long, blunt to tapered at the apex. Cystidia absent.</p></tp:treatment-sec><tp:treatment-sec sec-type="distribution" id="SECID0E5XDK"><title>Distribution.</title><p>REPUBLIC OF KOREA, RUSSIAN FEDERATION.</p></tp:treatment-sec><tp:treatment-sec sec-type="material" id="SECID0EDYDK"><title>Additional specimens examined.</title><p>RUSSIAN FEDERATION, Primorskiy kray, Vitiaz’ settlement, Gamov Peninsula, on a plant litter, 16 August 2017, NIBRFG0000504700; REPUBLIC OF KOREA, Seoul, Gwanak-gu, Seoul National University, on a trunk of a tree, 29 July 2023, SFC20230729-09.</p></tp:treatment-sec><tp:treatment-sec sec-type="notes" id="SECID0EIYDK"><title>Notes.</title><p><italic><tp:taxon-name><tp:taxon-name-part taxon-name-part-type="genus" reg="Sebacina">Sebacina</tp:taxon-name-part> <tp:taxon-name-part taxon-name-part-type="species" reg="crystallina">crystallina</tp:taxon-name-part></tp:taxon-name></italic> is phylogenetically closely related to <italic><tp:taxon-name><tp:taxon-name-part taxon-name-part-type="genus" reg="Sebacina">Sebacina</tp:taxon-name-part> <tp:taxon-name-part taxon-name-part-type="species" reg="schweinitzii">schweinitzii</tp:taxon-name-part></tp:taxon-name></italic>. Morphologically, the two species share spathulate to clavarioid basidiomata and thick-walled hyphae. However, they can be distinguished by their hymenial surfaces: <italic><tp:taxon-name><tp:taxon-name-part taxon-name-part-type="genus" reg="Sebacina">S.</tp:taxon-name-part> <tp:taxon-name-part taxon-name-part-type="species" reg="crystallina">crystallina</tp:taxon-name-part></tp:taxon-name></italic> exhibits an opaque, dull, white (1A1) hymenium, whereas <italic><tp:taxon-name><tp:taxon-name-part taxon-name-part-type="genus" reg="Sebacina">S.</tp:taxon-name-part> <tp:taxon-name-part taxon-name-part-type="species" reg="schweinitzii">schweinitzii</tp:taxon-name-part></tp:taxon-name></italic> has a transparent, smooth surface (<xref ref-type="bibr" rid="B41">Oberwinkler et al. 2014</xref>). The two species also exhibit regional differences; <italic><tp:taxon-name><tp:taxon-name-part taxon-name-part-type="genus" reg="Sebacina">S.</tp:taxon-name-part> <tp:taxon-name-part taxon-name-part-type="species" reg="crystallina">crystallina</tp:taxon-name-part></tp:taxon-name></italic> is found in East Asia, whereas <italic><tp:taxon-name><tp:taxon-name-part taxon-name-part-type="genus" reg="Sebacina">S.</tp:taxon-name-part> <tp:taxon-name-part taxon-name-part-type="species" reg="schweinitzii">schweinitzii</tp:taxon-name-part></tp:taxon-name></italic> occurs in Europe.</p></tp:treatment-sec><tp:treatment-sec sec-type="GenBank accession numbers" id="SECID0EU1DK"><title>GenBank accession numbers.</title><p><abbrev xmlns:xlink="http://www.w3.org/1999/xlink" xlink:title="internal transcribed spacer" id="ABBRID0E11DK" xlink:type="simple">ITS</abbrev> (<ext-link xmlns:xlink="http://www.w3.org/1999/xlink" xlink:href="PV399921" ext-link-type="gen" xlink:type="simple">PV399921</ext-link>, <ext-link xmlns:xlink="http://www.w3.org/1999/xlink" xlink:href="PV399927" ext-link-type="gen" xlink:type="simple">PV399927</ext-link>, <ext-link xmlns:xlink="http://www.w3.org/1999/xlink" xlink:href="PV399934" ext-link-type="gen" xlink:type="simple">PV399934</ext-link>), <abbrev xmlns:xlink="http://www.w3.org/1999/xlink" xlink:title="large ribosomal subunit" id="ABBRID0EN2DK" xlink:type="simple">LSU</abbrev> (<ext-link xmlns:xlink="http://www.w3.org/1999/xlink" xlink:href="PV399884" ext-link-type="gen" xlink:type="simple">PV399884</ext-link>, <ext-link xmlns:xlink="http://www.w3.org/1999/xlink" xlink:href="PV399890" ext-link-type="gen" xlink:type="simple">PV399890</ext-link>, <ext-link xmlns:xlink="http://www.w3.org/1999/xlink" xlink:href="PV399896" ext-link-type="gen" xlink:type="simple">PV399896</ext-link>), <italic>rpb</italic>2 (<ext-link xmlns:xlink="http://www.w3.org/1999/xlink" xlink:href="PV417271" ext-link-type="gen" xlink:type="simple">PV417271</ext-link>–<ext-link xmlns:xlink="http://www.w3.org/1999/xlink" xlink:href="PV417272" ext-link-type="gen" xlink:type="simple">PV417272</ext-link>).</p></tp:treatment-sec><ref-list><ref id="B41"><mixed-citation xmlns:xlink="http://www.w3.org/1999/xlink" xlink:type="simple"><person-group><name name-style="western"><surname>Oberwinkler</surname><given-names>F</given-names></name><name name-style="western"><surname>Riess</surname><given-names>K</given-names></name><name name-style="western"><surname>Bauer</surname><given-names>R</given-names></name><etal/></person-group> (<year>2014</year>) <article-title>Morphology and molecules: the <italic><tp:taxon-name><tp:taxon-name-part taxon-name-part-type="order">Sebacinales</tp:taxon-name-part></tp:taxon-name></italic>, a case study.</article-title><source>Mycological Progress</source><volume>13</volume>: <fpage>445</fpage>–<lpage>470</lpage>. <ext-link xlink:href="10.1007/s11557-014-0983-1" ext-link-type="doi" xlink:type="simple">https://doi.org/10.1007/s11557-014-0983-1</ext-link></mixed-citation></ref></ref-list></tp:taxon-treatment>
