# Supplementary material for: ﻿Hidden diversity of crust-like Sebacinaceae (Sebacinales, Agaricomycetes) in Asia
Source: IMA Fungus. 2026 Jan 14;17:e168486. doi: 10.3897/imafungus.17.168486 (PMC12824589; doi:10.3897/imafungus.17.168486)
Supplement: XML Treatment for Sebacina incarnata [file imafungus.17.168486-treatment5.xml]

<!DOCTYPE tp:taxon-treatment
  PUBLIC "-//TaxonX//DTD Taxonomic Treatment Publishing DTD v0 20100105//EN" "tax-treatment-NSO.dtd">
<tp:taxon-treatment xmlns:tp="http://www.plazi.org/taxpub"><tp:treatment-meta><kwd-group><label>Taxon classification</label><kwd>
                  <named-content content-type="kingdom">Animalia</named-content>
                </kwd><kwd>
                  <named-content content-type="order">Sebacinales</named-content>
                </kwd><kwd>
                  <named-content content-type="family">Sebacinaceae</named-content>
                </kwd></kwd-group><mixed-citation publication-type="journal"><person-group><name><surname>Suh</surname><given-names>Hannah</given-names></name><name><surname>Seo</surname><given-names>Chang Wan</given-names></name><name><surname>Park</surname><given-names>Ki Hyeong</given-names></name><name><surname>Yoo</surname><given-names>Shinnam</given-names></name><name><surname>Kim</surname><given-names>Dohye</given-names></name><name><surname>Cho</surname><given-names>Yoonhee</given-names></name><name><surname>Lim</surname><given-names>Young Woon</given-names></name></person-group><article-title>﻿Hidden diversity of crust-like <italic><tp:taxon-name><tp:taxon-name-part taxon-name-part-type="family">Sebacinaceae</tp:taxon-name-part></tp:taxon-name></italic> (<italic><tp:taxon-name><tp:taxon-name-part taxon-name-part-type="order">Sebacinales</tp:taxon-name-part></tp:taxon-name></italic>, <italic><tp:taxon-name><tp:taxon-name-part taxon-name-part-type="class">Agaricomycetes</tp:taxon-name-part></tp:taxon-name></italic>) in Asia</article-title><source>IMA Fungus</source><day>14</day><month>01</month><year>2026</year><volume>17</volume><pub-id pub-id-type="doi">10.3897/imafungus.17.168486</pub-id></mixed-citation></tp:treatment-meta><tp:nomenclature><label>﻿</label><tp:taxon-name><object-id xmlns:xlink="http://www.w3.org/1999/xlink" content-type="arpha" xlink:type="simple">7139CD20-4952-50B6-9134-5A6F78A0CFA8</object-id>
                <tp:taxon-name-part taxon-name-part-type="genus" reg="Sebacina">Sebacina</tp:taxon-name-part>
                <tp:taxon-name-part taxon-name-part-type="species" reg="incarnata">incarnata</tp:taxon-name-part>
                <object-id xmlns:xlink="http://www.w3.org/1999/xlink" content-type="mycobank" xlink:type="simple">858526</object-id>
              </tp:taxon-name><tp:taxon-authority>H. Suh, D. Kim &amp; Y.W. Lim</tp:taxon-authority><tp:taxon-status xmlns:xlink="http://www.w3.org/1999/xlink" xlink:type="simple">sp. nov.</tp:taxon-status><xref ref-type="fig" rid="F7">Fig. 7</xref></tp:nomenclature><tp:treatment-sec sec-type="diagnosis" id="SECID0E14DK"><title>Diagnosis.</title><p>Basidiomata surface exhibits pale orange to pastel red.</p><fig id="F7" position="float" orientation="portrait"><object-id xmlns:xlink="http://www.w3.org/1999/xlink" content-type="doi" xlink:type="simple">10.3897/imafungus.17.168486.figure7</object-id><object-id xmlns:xlink="http://www.w3.org/1999/xlink" content-type="arpha" xlink:type="simple">0953B878-6CB8-5E75-A5FE-A5C46836D0F3</object-id><label>Figure 7.</label><caption><p>Morphological characters of <italic><tp:taxon-name><tp:taxon-name-part taxon-name-part-type="genus" reg="Sebacina">Sebacina</tp:taxon-name-part> <tp:taxon-name-part taxon-name-part-type="species" reg="incarnata">incarnata</tp:taxon-name-part></tp:taxon-name></italic>. <bold>A</bold> basidiomata (SFC20200821-21, holotype); <bold>B</bold> basidiomata (SFC20200821-26); <bold>C</bold> microscopic features, where ‘s’ refers to basidiospores and resting spores, ‘b’ to basidia and dikaryophyses, and ‘h’ to hyphae. Scale bar: 1 cm (<bold>A, B</bold>).</p></caption><graphic xmlns:xlink="http://www.w3.org/1999/xlink" xlink:href="imafungus-17-e168486-g007.jpg" position="float" orientation="portrait" xlink:type="simple" id="oo_1511940.jpg"><uri content-type="original_file" xlink:type="simple">https://binary.pensoft.net/fig/1511940</uri></graphic></fig></tp:treatment-sec><tp:treatment-sec sec-type="Holotype" id="SECID0E65DK"><title>Holotype.</title><p>REPUBLIC OF KOREA, Gangwon State, Jeongseon-gun, Gohan-eup, Gohan-ri, 214-25, on a trunk of a deciduous tree, 21 August 2020, SFC20200821-21 (dried specimen).</p></tp:treatment-sec><tp:treatment-sec sec-type="etymology" id="SECID0EE6DK"><title>Etymology.</title><p>From <italic><tp:taxon-name><tp:taxon-name-part taxon-name-part-type="genus" reg="Sebacina"/><tp:taxon-name-part taxon-name-part-type="species" reg="incarnata">incarnata</tp:taxon-name-part></tp:taxon-name></italic>–flesh-colored in Latin, referring to the whitish-red color of the basidiomata.</p></tp:treatment-sec><tp:treatment-sec sec-type="description" id="SECID0EU6DK"><title>Description.</title><p>Basidiomata fully resupinate, attached firmly to the substrate, trunks of Acer and cork oak, forming thick wax-like patches on the substrate, spanning several centimeters. Surface smooth, dull, pale orange (6A3) to pastel red (7A3), consistency wax-like, cartilaginous, rough, and nodulous texture. Margin irregularly thinning out, white to brownish, distinctly bounded. Basal hyphal system monomitic, subicular hyphae thick-walled up to 0.8 μm, septate with frequent branching, hyaline, without clamp connections, 2.8–4.2 μm thick. Basidiospores elliptical or allantoid, hyaline, smooth, IKI−, CB−, (8.6–)9.2–13.0(–13.2) × (5.7–)6.0–8.0(–8.6) μm with granular contents (L = 11.0 μm, W = 7.0 μm, Q = 1.57, n = 43/2). Resting spores occasionally observed, thick-walled, irregularly shaped, measuring less than 10 μm in diameter. Dikaryophyses coralloid, flagelliformed, and strongly ramified, mostly derived from the same hyphae with basidia. Probasidia elliptical to subglobose, mature basidia subglobose, longitudinally septate, 15.6–21.1 × 12.0–14.4 μm, usually containing oil drops, with four elongated sterigmata, average 2.0 μm width, up to 22 μm long, tapered at the apex. Cystidia absent.</p></tp:treatment-sec><tp:treatment-sec sec-type="distribution" id="SECID0EZ6DK"><title>Distribution.</title><p>REPUBLIC OF KOREA.</p></tp:treatment-sec><tp:treatment-sec sec-type="Additional specimen examined" id="SECID0E56DK"><title>Additional specimen examined.</title><p>REPUBLIC OF KOREA, Gangwon State, Jeongseon-gun, Gohan-eup, Gohan-ri, 214-25, on a rock and litter, 21 August 2020, SFC20200821-26;</p></tp:treatment-sec><tp:treatment-sec sec-type="notes" id="SECID0EDAEK"><title>Notes.</title><p><italic><tp:taxon-name><tp:taxon-name-part taxon-name-part-type="genus" reg="Sebacina">Sebacina</tp:taxon-name-part> <tp:taxon-name-part taxon-name-part-type="species" reg="incarnata">incarnata</tp:taxon-name-part></tp:taxon-name></italic> is phylogenetically close to <italic><tp:taxon-name><tp:taxon-name-part taxon-name-part-type="genus" reg="Sebacina">S.</tp:taxon-name-part> <tp:taxon-name-part taxon-name-part-type="species" reg="aciculicola">aciculicola</tp:taxon-name-part></tp:taxon-name></italic>. Both species exhibit a nodulous surface at maturity but can be distinguished by their color when fresh: <italic><tp:taxon-name><tp:taxon-name-part taxon-name-part-type="genus" reg="Sebacina">S.</tp:taxon-name-part> <tp:taxon-name-part taxon-name-part-type="species" reg="incarnata">incarnata</tp:taxon-name-part></tp:taxon-name></italic> is pastel red (7A3), whereas <italic><tp:taxon-name><tp:taxon-name-part taxon-name-part-type="genus" reg="Sebacina">S.</tp:taxon-name-part> <tp:taxon-name-part taxon-name-part-type="species" reg="aciculicola">aciculicola</tp:taxon-name-part></tp:taxon-name></italic> is white to cream (<xref ref-type="bibr" rid="B17">Dong et al. 2025</xref>).</p></tp:treatment-sec><tp:treatment-sec sec-type="GenBank accession numbers" id="SECID0EZBEK"><title>GenBank accession numbers.</title><p><abbrev xmlns:xlink="http://www.w3.org/1999/xlink" xlink:title="internal transcribed spacer" id="ABBRID0E6BEK" xlink:type="simple">ITS</abbrev> (<ext-link xmlns:xlink="http://www.w3.org/1999/xlink" xlink:href="PV399928" ext-link-type="gen" xlink:type="simple">PV399928</ext-link>–<ext-link xmlns:xlink="http://www.w3.org/1999/xlink" xlink:href="PV399929" ext-link-type="gen" xlink:type="simple">PV399929</ext-link>), <abbrev xmlns:xlink="http://www.w3.org/1999/xlink" xlink:title="large ribosomal subunit" id="ABBRID0ENCEK" xlink:type="simple">LSU</abbrev> (<ext-link xmlns:xlink="http://www.w3.org/1999/xlink" xlink:href="PV399891" ext-link-type="gen" xlink:type="simple">PV399891</ext-link>).</p></tp:treatment-sec><ref-list><ref id="B17"><mixed-citation xmlns:xlink="http://www.w3.org/1999/xlink" xlink:type="simple"><person-group><name name-style="western"><surname>Dong</surname><given-names>JH</given-names></name><name name-style="western"><surname>Zhang</surname><given-names>X</given-names></name><name name-style="western"><surname>Guan</surname><given-names>QX</given-names></name><etal/></person-group> (<year>2025</year>) <article-title>﻿Morphological characteristics and phylogenetic analysis reveal <italic><tp:taxon-name><tp:taxon-name-part taxon-name-part-type="genus">Helvellosebacina</tp:taxon-name-part> <tp:taxon-name-part taxon-name-part-type="species">filicata</tp:taxon-name-part></tp:taxon-name></italic> sp. nov. and <italic><tp:taxon-name><tp:taxon-name-part taxon-name-part-type="genus">Sebacina</tp:taxon-name-part> <tp:taxon-name-part taxon-name-part-type="species">aciculicola</tp:taxon-name-part></tp:taxon-name></italic> sp. nov. in <italic><tp:taxon-name><tp:taxon-name-part taxon-name-part-type="order">Sebacinales</tp:taxon-name-part></tp:taxon-name></italic> from southwest China.</article-title><source>MycoKeys</source><volume>118</volume>: <fpage>105</fpage>–<lpage>118</lpage>. <ext-link xlink:href="https://doi.arg/10.3897/mycokeys.118.152160" ext-link-type="uri" xlink:type="simple">https://doi.arg/10.3897/mycokeys.118.152160</ext-link></mixed-citation></ref></ref-list></tp:taxon-treatment>
