# Supplementary material for: ﻿Hidden diversity of crust-like Sebacinaceae (Sebacinales, Agaricomycetes) in Asia
Source: IMA Fungus. 2026 Jan 14;17:e168486. doi: 10.3897/imafungus.17.168486 (PMC12824589; doi:10.3897/imafungus.17.168486)
Supplement: XML Treatment for Sebacina orientalis [file imafungus.17.168486-treatment6.xml]

<!DOCTYPE tp:taxon-treatment
  PUBLIC "-//TaxonX//DTD Taxonomic Treatment Publishing DTD v0 20100105//EN" "tax-treatment-NSO.dtd">
<tp:taxon-treatment xmlns:tp="http://www.plazi.org/taxpub"><tp:treatment-meta><kwd-group><label>Taxon classification</label><kwd>
                  <named-content content-type="kingdom">Animalia</named-content>
                </kwd><kwd>
                  <named-content content-type="order">Sebacinales</named-content>
                </kwd><kwd>
                  <named-content content-type="family">Sebacinaceae</named-content>
                </kwd></kwd-group><mixed-citation publication-type="journal"><person-group><name><surname>Suh</surname><given-names>Hannah</given-names></name><name><surname>Seo</surname><given-names>Chang Wan</given-names></name><name><surname>Park</surname><given-names>Ki Hyeong</given-names></name><name><surname>Yoo</surname><given-names>Shinnam</given-names></name><name><surname>Kim</surname><given-names>Dohye</given-names></name><name><surname>Cho</surname><given-names>Yoonhee</given-names></name><name><surname>Lim</surname><given-names>Young Woon</given-names></name></person-group><article-title>﻿Hidden diversity of crust-like <italic><tp:taxon-name><tp:taxon-name-part taxon-name-part-type="family">Sebacinaceae</tp:taxon-name-part></tp:taxon-name></italic> (<italic><tp:taxon-name><tp:taxon-name-part taxon-name-part-type="order">Sebacinales</tp:taxon-name-part></tp:taxon-name></italic>, <italic><tp:taxon-name><tp:taxon-name-part taxon-name-part-type="class">Agaricomycetes</tp:taxon-name-part></tp:taxon-name></italic>) in Asia</article-title><source>IMA Fungus</source><day>14</day><month>01</month><year>2026</year><volume>17</volume><pub-id pub-id-type="doi">10.3897/imafungus.17.168486</pub-id></mixed-citation></tp:treatment-meta><tp:nomenclature><label>﻿</label><tp:taxon-name><object-id xmlns:xlink="http://www.w3.org/1999/xlink" content-type="arpha" xlink:type="simple">A650C138-AE92-5B80-9DAA-63697A9EBDA8</object-id>
                <tp:taxon-name-part taxon-name-part-type="genus" reg="Sebacina">Sebacina</tp:taxon-name-part>
                <tp:taxon-name-part taxon-name-part-type="species" reg="orientalis">orientalis</tp:taxon-name-part>
                <object-id xmlns:xlink="http://www.w3.org/1999/xlink" content-type="mycobank" xlink:type="simple">858528</object-id>
              </tp:taxon-name><tp:taxon-authority>H. Suh, D. Kim &amp; Y.W. Lim</tp:taxon-authority><tp:taxon-status xmlns:xlink="http://www.w3.org/1999/xlink" xlink:type="simple">sp. nov.</tp:taxon-status><xref ref-type="fig" rid="F8">Fig. 8</xref></tp:nomenclature><tp:treatment-sec sec-type="diagnosis" id="SECID0EEEEK"><title>Diagnosis.</title><p>Basidiomata mainly develop on dead branches. The basidiomata surface is white to milk-white with yellowish spots.</p><fig id="F8" position="float" orientation="portrait"><object-id xmlns:xlink="http://www.w3.org/1999/xlink" content-type="doi" xlink:type="simple">10.3897/imafungus.17.168486.figure8</object-id><object-id xmlns:xlink="http://www.w3.org/1999/xlink" content-type="arpha" xlink:type="simple">2B51F731-B1D7-5F05-93DC-03D5C4707F80</object-id><label>Figure 8.</label><caption><p>Morphological characters of <italic><tp:taxon-name><tp:taxon-name-part taxon-name-part-type="genus" reg="Sebacina">Sebacina</tp:taxon-name-part> <tp:taxon-name-part taxon-name-part-type="species" reg="orientalis">orientalis</tp:taxon-name-part></tp:taxon-name></italic>. <bold>A</bold> basidiomata (SFC20230908-13, holotype); <bold>B</bold> basidiomata (SFC20230908-04); <bold>C</bold> microscopic features, where ‘b’ refers to basidia, ‘s’ to basidiospores and resting spores, and ‘h’ to hyphae. Scale bar: 1 cm (<bold>A, B</bold>).</p></caption><graphic xmlns:xlink="http://www.w3.org/1999/xlink" xlink:href="imafungus-17-e168486-g008.jpg" position="float" orientation="portrait" xlink:type="simple" id="oo_1511941.jpg"><uri content-type="original_file" xlink:type="simple">https://binary.pensoft.net/fig/1511941</uri></graphic></fig></tp:treatment-sec><tp:treatment-sec sec-type="Holotype" id="SECID0EJFEK"><title>Holotype.</title><p>REPUBLIC OF KOREA, Gangwon State, Yanggu-gun, Yanggu-eup, Yanggu Arboretum, on a dead branch, 08 September 2023. SFC20230908-13 (dried specimen).</p></tp:treatment-sec><tp:treatment-sec sec-type="etymology" id="SECID0EOFEK"><title>Etymology.</title><p>From <italic><tp:taxon-name><tp:taxon-name-part taxon-name-part-type="genus" reg="Sebacina"/><tp:taxon-name-part taxon-name-part-type="species" reg="orientalis">orientalis</tp:taxon-name-part></tp:taxon-name></italic>–eastern in Latin, referring to the eastern origin of the species.</p></tp:treatment-sec><tp:treatment-sec sec-type="description" id="SECID0E5FEK"><title>Description.</title><p>Basidiomata fully resupinate, attached firmly to the substrate, young basidiomata growing on stems of shrubs and dead branches, encrusting everywhere when old, forming thin patches on the substrate. Surface smooth, dull, white (1A1) to yellowish white (4A2), consistency wax-like, cartilaginous. Margin irregularly thinning out and distinctly bounded. Basal hyphal system monomitic, subicular hyphae thick-walled, septate with frequent branching, hyaline, without clamp connections, 3.0–4.3 μm thick. Basidiospores elliptical or allantoid, hyaline, smooth, IKI−, CB−, (7.1–)9.0–11.6(–12.6) × (5.8–)6.1–7.6(–8.5) μm with granular contents (L = 10.3 μm, W = 7.1 μm, Q = 1.4, n = 31/2). Resting spores usually observed, thick-walled, irregularly shaped. Dikaryophyses coralloid, flagelliformed, and tinily ramified, derived from the same hyphae with basidia. Probasidia globose to subglobose, mature basidia elliptical or pyriform, longitudinally septate, 13.1–17.3 × 7.5–11.8 μm, usually containing oil drops, with elongated four sterigmata, average 2.5 μm width, up to 16.0 μm long, blunt at the apex. Cystidia absent.</p></tp:treatment-sec><tp:treatment-sec sec-type="distribution" id="SECID0EDGEK"><title>Distribution.</title><p>REPUBLIC OF KOREA.</p></tp:treatment-sec><tp:treatment-sec sec-type="material" id="SECID0EIGEK"><title>Additional specimens examined.</title><p>REPUBLIC OF KOREA, Gangwon State, Yanggu-gun, Gwangchi National Recreation Forest, on a tree, 16 August 2023, SFC20230816-55; REPUBLIC OF KOREA, Gangwon State, Yanggu-gun, Yanggu-eup, Yanggu Arboretum, on a rotten leave, 17 August 2023, SFC20230817-43; Republic of Korea, Gangwon State, Yanggu-gun, Gwangchi National Recreation Forest on a rotten branch, 07 September 2023, SFC20230907-02; REPUBLIC OF KOREA, Gangwon State, Yanggu-gun, Gwangchi National Recreation Forest, on a rotten branch, 07 September 2023, SFC20230907-03; REPUBLIC OF KOREA, Gangwon State, Yanggu-gun, Yanggu-eup, Yanggu Arboretum, on a rotten rotten leave, 08 September 2023, SFC20230908-04; REPUBLIC OF KOREA, Gangwon State, Yanggu-gun, Yanggu-eup, Yanggu Arboretum, on a rotten leave, 08 September 2023, SFC20230908-05; REPUBLIC OF KOREA, Gangwon State, Yanggu-gun, Yanggu-eup, Yanggu Arboretum, on a rotten leave, 08 September 2023, SFC20230908-19.</p></tp:treatment-sec><tp:treatment-sec sec-type="notes" id="SECID0ENGEK"><title>Notes.</title><p><italic><tp:taxon-name><tp:taxon-name-part taxon-name-part-type="genus" reg="Sebacina">Sebacina</tp:taxon-name-part> <tp:taxon-name-part taxon-name-part-type="species" reg="orientalis">orientalis</tp:taxon-name-part></tp:taxon-name></italic> is phylogenetically close to <italic><tp:taxon-name><tp:taxon-name-part taxon-name-part-type="genus" reg="Sebacina">S.</tp:taxon-name-part> <tp:taxon-name-part taxon-name-part-type="species" reg="incarnata">incarnata</tp:taxon-name-part></tp:taxon-name></italic>. The two species can be distinguished by the color of the basidiomata surface: <italic><tp:taxon-name><tp:taxon-name-part taxon-name-part-type="genus" reg="Sebacina">S.</tp:taxon-name-part> <tp:taxon-name-part taxon-name-part-type="species" reg="orientalis">orientalis</tp:taxon-name-part></tp:taxon-name></italic> is white (1A1) to yellowish white (4A2), whereas <italic><tp:taxon-name><tp:taxon-name-part taxon-name-part-type="genus" reg="Sebacina">S.</tp:taxon-name-part> <tp:taxon-name-part taxon-name-part-type="species" reg="incarnata">incarnata</tp:taxon-name-part></tp:taxon-name></italic> is pale orange (6A3) to pastel red (7A3).</p></tp:treatment-sec><tp:treatment-sec sec-type="GenBank accession numbers" id="SECID0E6HEK"><title>GenBank accession numbers.</title><p><abbrev xmlns:xlink="http://www.w3.org/1999/xlink" xlink:title="internal transcribed spacer" id="ABBRID0EFIEK" xlink:type="simple">ITS</abbrev> (<ext-link xmlns:xlink="http://www.w3.org/1999/xlink" xlink:href="PV399937" ext-link-type="gen" xlink:type="simple">PV399937</ext-link>, <ext-link xmlns:xlink="http://www.w3.org/1999/xlink" xlink:href="PV399941" ext-link-type="gen" xlink:type="simple">PV399941</ext-link>, <ext-link xmlns:xlink="http://www.w3.org/1999/xlink" xlink:href="PV399944" ext-link-type="gen" xlink:type="simple">PV399944</ext-link>–<ext-link xmlns:xlink="http://www.w3.org/1999/xlink" xlink:href="PV399945" ext-link-type="gen" xlink:type="simple">PV399945</ext-link>, <ext-link xmlns:xlink="http://www.w3.org/1999/xlink" xlink:href="PV399948" ext-link-type="gen" xlink:type="simple">PV399948</ext-link>–<ext-link xmlns:xlink="http://www.w3.org/1999/xlink" xlink:href="PV399950" ext-link-type="gen" xlink:type="simple">PV399950</ext-link>, <ext-link xmlns:xlink="http://www.w3.org/1999/xlink" xlink:href="PV399952" ext-link-type="gen" xlink:type="simple">PV399952</ext-link>–<ext-link xmlns:xlink="http://www.w3.org/1999/xlink" xlink:href="PV399953" ext-link-type="gen" xlink:type="simple">PV399953</ext-link>), <abbrev xmlns:xlink="http://www.w3.org/1999/xlink" xlink:title="large ribosomal subunit" id="ABBRID0ERJEK" xlink:type="simple">LSU</abbrev> (<ext-link xmlns:xlink="http://www.w3.org/1999/xlink" xlink:href="PV399899" ext-link-type="gen" xlink:type="simple">PV399899</ext-link>, <ext-link xmlns:xlink="http://www.w3.org/1999/xlink" xlink:href="PV399903" ext-link-type="gen" xlink:type="simple">PV399903</ext-link>, <ext-link xmlns:xlink="http://www.w3.org/1999/xlink" xlink:href="PV399906" ext-link-type="gen" xlink:type="simple">PV399906</ext-link>–<ext-link xmlns:xlink="http://www.w3.org/1999/xlink" xlink:href="PV399907" ext-link-type="gen" xlink:type="simple">PV399907</ext-link>, <ext-link xmlns:xlink="http://www.w3.org/1999/xlink" xlink:href="PV399910" ext-link-type="gen" xlink:type="simple">PV399910</ext-link>–<ext-link xmlns:xlink="http://www.w3.org/1999/xlink" xlink:href="PV399912" ext-link-type="gen" xlink:type="simple">PV399912</ext-link>, <ext-link xmlns:xlink="http://www.w3.org/1999/xlink" xlink:href="PV399914" ext-link-type="gen" xlink:type="simple">PV399914</ext-link>–<ext-link xmlns:xlink="http://www.w3.org/1999/xlink" xlink:href="PV399915" ext-link-type="gen" xlink:type="simple">PV399915</ext-link>), <italic>rpb</italic>2 (<ext-link xmlns:xlink="http://www.w3.org/1999/xlink" xlink:href="PV417258" ext-link-type="gen" xlink:type="simple">PV417258</ext-link>–<ext-link xmlns:xlink="http://www.w3.org/1999/xlink" xlink:href="PV417262" ext-link-type="gen" xlink:type="simple">PV417262</ext-link>).</p></tp:treatment-sec></tp:taxon-treatment>
