# Supplementary material for: ﻿Hidden diversity of crust-like Sebacinaceae (Sebacinales, Agaricomycetes) in Asia
Source: IMA Fungus. 2026 Jan 14;17:e168486. doi: 10.3897/imafungus.17.168486 (PMC12824589; doi:10.3897/imafungus.17.168486)
Supplement: XML Treatment for Sebacina aciculicola [file imafungus.17.168486-treatment7.xml]

<!DOCTYPE tp:taxon-treatment
  PUBLIC "-//TaxonX//DTD Taxonomic Treatment Publishing DTD v0 20100105//EN" "tax-treatment-NSO.dtd">
<tp:taxon-treatment xmlns:tp="http://www.plazi.org/taxpub"><tp:treatment-meta><kwd-group><label>Taxon classification</label><kwd>
                  <named-content content-type="kingdom">Animalia</named-content>
                </kwd><kwd>
                  <named-content content-type="order">Sebacinales</named-content>
                </kwd><kwd>
                  <named-content content-type="family">Sebacinaceae</named-content>
                </kwd></kwd-group><mixed-citation publication-type="journal"><person-group><name><surname>Suh</surname><given-names>Hannah</given-names></name><name><surname>Seo</surname><given-names>Chang Wan</given-names></name><name><surname>Park</surname><given-names>Ki Hyeong</given-names></name><name><surname>Yoo</surname><given-names>Shinnam</given-names></name><name><surname>Kim</surname><given-names>Dohye</given-names></name><name><surname>Cho</surname><given-names>Yoonhee</given-names></name><name><surname>Lim</surname><given-names>Young Woon</given-names></name></person-group><article-title>﻿Hidden diversity of crust-like <italic><tp:taxon-name><tp:taxon-name-part taxon-name-part-type="family">Sebacinaceae</tp:taxon-name-part></tp:taxon-name></italic> (<italic><tp:taxon-name><tp:taxon-name-part taxon-name-part-type="order">Sebacinales</tp:taxon-name-part></tp:taxon-name></italic>, <italic><tp:taxon-name><tp:taxon-name-part taxon-name-part-type="class">Agaricomycetes</tp:taxon-name-part></tp:taxon-name></italic>) in Asia</article-title><source>IMA Fungus</source><day>14</day><month>01</month><year>2026</year><volume>17</volume><pub-id pub-id-type="doi">10.3897/imafungus.17.168486</pub-id></mixed-citation></tp:treatment-meta><tp:nomenclature><label>﻿</label><tp:taxon-name><object-id xmlns:xlink="http://www.w3.org/1999/xlink" content-type="arpha" xlink:type="simple">5E9E12B0-9E31-5101-AE23-126BA4E4A6DA</object-id>
                <tp:taxon-name-part taxon-name-part-type="genus" reg="Sebacina">Sebacina</tp:taxon-name-part>
                <tp:taxon-name-part taxon-name-part-type="species" reg="aciculicola">aciculicola</tp:taxon-name-part>
                <object-id xmlns:xlink="http://www.w3.org/1999/xlink" content-type="mycobank" xlink:type="simple">857598</object-id>
              </tp:taxon-name><tp:taxon-authority>J.H. Dong, Xin Zhang bis, Y.C. Dai &amp; F. Wu, MycoKeys 118: 112. 2025.</tp:taxon-authority><xref ref-type="fig" rid="F9">Fig. 9</xref></tp:nomenclature><tp:treatment-sec sec-type="notes" id="SECID0E1MEK"><title>Notes.</title><p>Korean collections of <italic><tp:taxon-name><tp:taxon-name-part taxon-name-part-type="genus" reg="Sebacina">Sebacina</tp:taxon-name-part> <tp:taxon-name-part taxon-name-part-type="species" reg="aciculicola">aciculicola</tp:taxon-name-part></tp:taxon-name></italic> largely agree with the original description from <xref ref-type="bibr" rid="B17">Dong et al. (2025)</xref>, exhibiting an oriaceous color and appearing white to cream when fresh. However, Korean specimens form thick, nodulose basidiomata, turning sand (4A3) to greyish yellow (1B4) to white (1A1) towards the margin.</p><fig id="F9" position="float" orientation="portrait"><object-id xmlns:xlink="http://www.w3.org/1999/xlink" content-type="doi" xlink:type="simple">10.3897/imafungus.17.168486.figure9</object-id><object-id xmlns:xlink="http://www.w3.org/1999/xlink" content-type="arpha" xlink:type="simple">C8FA13A7-5227-5348-B19A-C5967B5CBFC4</object-id><label>Figure 9.</label><caption><p>Morphological characters of <italic><tp:taxon-name><tp:taxon-name-part taxon-name-part-type="genus" reg="Sebacina">Sebacina</tp:taxon-name-part> <tp:taxon-name-part taxon-name-part-type="species" reg="aciculicola">aciculicola</tp:taxon-name-part></tp:taxon-name></italic>. <bold>A</bold> basidiomata (SFC20230817-46, holotype); <bold>B</bold> basidiomata (SFC20230908-06); <bold>C</bold> microscopic features, where ‘s’ refers to basidiospores and resting spores, ‘b’ to basidia, basidioles, and dikaryophyses, and ‘h’ to hyphae. Scale bar: 1 cm (<bold>A, B</bold>).</p></caption><graphic xmlns:xlink="http://www.w3.org/1999/xlink" xlink:href="imafungus-17-e168486-g009.jpg" position="float" orientation="portrait" xlink:type="simple" id="oo_1511942.jpg"><uri content-type="original_file" xlink:type="simple">https://binary.pensoft.net/fig/1511942</uri></graphic></fig></tp:treatment-sec><tp:treatment-sec sec-type="distribution" id="SECID0EPOEK"><title>Distribution.</title><p>ASIA.</p></tp:treatment-sec><tp:treatment-sec sec-type="material" id="SECID0EUOEK"><title>Additional specimens examined.</title><p>REPUBLIC OF KOREA, Gyeongsangbuk-do, Seongju-gun, Gacheon-myeon, Gaya National Park, on a trunk of a deciduous tree, 20 August 2020, NIBRFG0000508545; REPUBLIC OF KOREA, Seoul, Gwanak-gu, Seoul National University, on a trunk of a living tree, 01 August 2023, SFC20230802-01; REPUBLIC OF KOREA, Gyeongsangbuk-do, Seongju-gun, Hakgasan Natural Recreation Forest, on a living tree, 08 September 2023, SFC20230908-06.</p></tp:treatment-sec><tp:treatment-sec sec-type="GenBank accession numbers" id="SECID0EZOEK"><title>GenBank accession numbers.</title><p><abbrev xmlns:xlink="http://www.w3.org/1999/xlink" xlink:title="internal transcribed spacer" id="ABBRID0E6OEK" xlink:type="simple">ITS</abbrev> (<ext-link xmlns:xlink="http://www.w3.org/1999/xlink" xlink:href="PV399923" ext-link-type="gen" xlink:type="simple">PV399923</ext-link>, <ext-link xmlns:xlink="http://www.w3.org/1999/xlink" xlink:href="PV399935" ext-link-type="gen" xlink:type="simple">PV399935</ext-link>, <ext-link xmlns:xlink="http://www.w3.org/1999/xlink" xlink:href="PV399943" ext-link-type="gen" xlink:type="simple">PV399943</ext-link>, <ext-link xmlns:xlink="http://www.w3.org/1999/xlink" xlink:href="PV399951" ext-link-type="gen" xlink:type="simple">PV399951</ext-link>), <abbrev xmlns:xlink="http://www.w3.org/1999/xlink" xlink:title="large ribosomal subunit" id="ABBRID0EXPEK" xlink:type="simple">LSU</abbrev> (<ext-link xmlns:xlink="http://www.w3.org/1999/xlink" xlink:href="PV399886" ext-link-type="gen" xlink:type="simple">PV399886</ext-link>, <ext-link xmlns:xlink="http://www.w3.org/1999/xlink" xlink:href="PV399897" ext-link-type="gen" xlink:type="simple">PV399897</ext-link>, <ext-link xmlns:xlink="http://www.w3.org/1999/xlink" xlink:href="PV399905" ext-link-type="gen" xlink:type="simple">PV399905</ext-link>, <ext-link xmlns:xlink="http://www.w3.org/1999/xlink" xlink:href="PV399913" ext-link-type="gen" xlink:type="simple">PV399913</ext-link>), <italic>rpb</italic>2 (<ext-link xmlns:xlink="http://www.w3.org/1999/xlink" xlink:href="PV417255" ext-link-type="gen" xlink:type="simple">PV417255</ext-link>–<ext-link xmlns:xlink="http://www.w3.org/1999/xlink" xlink:href="PV417257" ext-link-type="gen" xlink:type="simple">PV417257</ext-link>).</p></tp:treatment-sec><ref-list><ref id="B17"><mixed-citation xmlns:xlink="http://www.w3.org/1999/xlink" xlink:type="simple"><person-group><name name-style="western"><surname>Dong</surname><given-names>JH</given-names></name><name name-style="western"><surname>Zhang</surname><given-names>X</given-names></name><name name-style="western"><surname>Guan</surname><given-names>QX</given-names></name><etal/></person-group> (<year>2025</year>) <article-title>﻿Morphological characteristics and phylogenetic analysis reveal <italic><tp:taxon-name><tp:taxon-name-part taxon-name-part-type="genus">Helvellosebacina</tp:taxon-name-part> <tp:taxon-name-part taxon-name-part-type="species">filicata</tp:taxon-name-part></tp:taxon-name></italic> sp. nov. and <italic><tp:taxon-name><tp:taxon-name-part taxon-name-part-type="genus">Sebacina</tp:taxon-name-part> <tp:taxon-name-part taxon-name-part-type="species">aciculicola</tp:taxon-name-part></tp:taxon-name></italic> sp. nov. in <italic><tp:taxon-name><tp:taxon-name-part taxon-name-part-type="order">Sebacinales</tp:taxon-name-part></tp:taxon-name></italic> from southwest China.</article-title><source>MycoKeys</source><volume>118</volume>: <fpage>105</fpage>–<lpage>118</lpage>. <ext-link xlink:href="https://doi.arg/10.3897/mycokeys.118.152160" ext-link-type="uri" xlink:type="simple">https://doi.arg/10.3897/mycokeys.118.152160</ext-link></mixed-citation></ref></ref-list></tp:taxon-treatment>
