# Supplementary material for: ﻿Hidden diversity of crust-like Sebacinaceae (Sebacinales, Agaricomycetes) in Asia
Source: IMA Fungus. 2026 Jan 14;17:e168486. doi: 10.3897/imafungus.17.168486 (PMC12824589; doi:10.3897/imafungus.17.168486)
Supplement: XML Treatment for Sebacina ocreata [file imafungus.17.168486-treatment8.xml]

<!DOCTYPE tp:taxon-treatment
  PUBLIC "-//TaxonX//DTD Taxonomic Treatment Publishing DTD v0 20100105//EN" "tax-treatment-NSO.dtd">
<tp:taxon-treatment xmlns:tp="http://www.plazi.org/taxpub"><tp:treatment-meta><kwd-group><label>Taxon classification</label><kwd>
                  <named-content content-type="kingdom">Animalia</named-content>
                </kwd><kwd>
                  <named-content content-type="order">Sebacinales</named-content>
                </kwd><kwd>
                  <named-content content-type="family">Sebacinaceae</named-content>
                </kwd></kwd-group><mixed-citation publication-type="journal"><person-group><name><surname>Suh</surname><given-names>Hannah</given-names></name><name><surname>Seo</surname><given-names>Chang Wan</given-names></name><name><surname>Park</surname><given-names>Ki Hyeong</given-names></name><name><surname>Yoo</surname><given-names>Shinnam</given-names></name><name><surname>Kim</surname><given-names>Dohye</given-names></name><name><surname>Cho</surname><given-names>Yoonhee</given-names></name><name><surname>Lim</surname><given-names>Young Woon</given-names></name></person-group><article-title>﻿Hidden diversity of crust-like <italic><tp:taxon-name><tp:taxon-name-part taxon-name-part-type="family">Sebacinaceae</tp:taxon-name-part></tp:taxon-name></italic> (<italic><tp:taxon-name><tp:taxon-name-part taxon-name-part-type="order">Sebacinales</tp:taxon-name-part></tp:taxon-name></italic>, <italic><tp:taxon-name><tp:taxon-name-part taxon-name-part-type="class">Agaricomycetes</tp:taxon-name-part></tp:taxon-name></italic>) in Asia</article-title><source>IMA Fungus</source><day>14</day><month>01</month><year>2026</year><volume>17</volume><pub-id pub-id-type="doi">10.3897/imafungus.17.168486</pub-id></mixed-citation></tp:treatment-meta><tp:nomenclature><label>﻿</label><tp:taxon-name><object-id xmlns:xlink="http://www.w3.org/1999/xlink" content-type="arpha" xlink:type="simple">A4CA8DCD-ADCE-5DBC-A2F2-9A393133BFA8</object-id>
                <tp:taxon-name-part taxon-name-part-type="genus" reg="Sebacina">Sebacina</tp:taxon-name-part>
                <tp:taxon-name-part taxon-name-part-type="species" reg="ocreata">ocreata</tp:taxon-name-part>
                <object-id xmlns:xlink="http://www.w3.org/1999/xlink" content-type="mycobank" xlink:type="simple">808196</object-id>
              </tp:taxon-name><tp:taxon-authority>(Berk.) Oberw., Garnica &amp; K. Riess, Mycological Progress 13 (3): 468. 2014.</tp:taxon-authority><xref ref-type="fig" rid="F10">Fig. 10</xref><tp:nomenclature-citation-list><tp:nomenclature-citation><tp:taxon-name>
                    <tp:taxon-name-part taxon-name-part-type="genus" reg="Thelephora"/>
                    <tp:taxon-name-part taxon-name-part-type="species" reg="ocreata"/>
                  </tp:taxon-name><comment>= <tp:taxon-name><tp:taxon-name-part taxon-name-part-type="genus" reg="Thelephora">Thelephora</tp:taxon-name-part> <tp:taxon-name-part taxon-name-part-type="species" reg="ocreata">ocreata</tp:taxon-name-part></tp:taxon-name> Berk., Hooker’s Journal of Botany and Kew Garden Miscellany 8:239 (1856). </comment></tp:nomenclature-citation><tp:nomenclature-citation><tp:taxon-name>
                    <tp:taxon-name-part taxon-name-part-type="genus" reg="Tremellodendron"/>
                    <tp:taxon-name-part taxon-name-part-type="species" reg="ocreatum"/>
                  </tp:taxon-name><comment>= <tp:taxon-name><tp:taxon-name-part taxon-name-part-type="genus" reg="Tremellodendron">Tremellodendron</tp:taxon-name-part> <tp:taxon-name-part taxon-name-part-type="species" reg="ocreatum">ocreatum</tp:taxon-name-part></tp:taxon-name> (Berk) P. Roberts, Mycotaxon 89 (2): 434 (2004). </comment></tp:nomenclature-citation></tp:nomenclature-citation-list></tp:nomenclature><tp:treatment-sec sec-type="notes" id="SECID0EDTEK"><title>Notes.</title><p>Korean collections of <italic><tp:taxon-name><tp:taxon-name-part taxon-name-part-type="genus" reg="Sebacina">Sebacina</tp:taxon-name-part> <tp:taxon-name-part taxon-name-part-type="species" reg="ocreata">ocreata</tp:taxon-name-part></tp:taxon-name></italic> largely agree with the original description by <xref ref-type="bibr" rid="B6">Berkeley (1856)</xref>, exhibiting fully resupinate basidiomata that are firmly attached to herbaceous plants. They form thick, wax-like patches covering the entire plant stem, with a smooth, dull, white (1A1) surface and a cartilaginous consistency. However, Korean specimens do not grow upright with acute tips. They also differ in micromorphology, having larger basidiospores (10.7–13.1 × 8.0–9.1 μm) compared to the original description (7–10 × 4–5.5 μm). In comparison with the specimen from Guyana (<xref ref-type="bibr" rid="B23">Henkel et al. 2004</xref>), the hymenium of the Korean collections does not turn dark grey when fresh.</p><fig id="F10" position="float" orientation="portrait"><object-id xmlns:xlink="http://www.w3.org/1999/xlink" content-type="doi" xlink:type="simple">10.3897/imafungus.17.168486.figure10</object-id><object-id xmlns:xlink="http://www.w3.org/1999/xlink" content-type="arpha" xlink:type="simple">9AFD6B20-4E07-50D3-970B-58B143A0B4E0</object-id><label>Figure 10.</label><caption><p>Morphological characters of <italic><tp:taxon-name><tp:taxon-name-part taxon-name-part-type="genus" reg="Sebacina">Sebacina</tp:taxon-name-part> <tp:taxon-name-part taxon-name-part-type="species" reg="ocreata">ocreata</tp:taxon-name-part></tp:taxon-name></italic>. <bold>A</bold> basidiomata (SFC20130917-H16); <bold>B</bold> basidiomata (SFC20230817-39); <bold>C</bold> microscopic features, where ‘b’ refers to basidia, ‘s’ to basidiospores, and ‘h’ to hyphae. Scale bar: 1 cm (<bold>A, B</bold>).</p></caption><graphic xmlns:xlink="http://www.w3.org/1999/xlink" xlink:href="imafungus-17-e168486-g010.jpg" position="float" orientation="portrait" xlink:type="simple" id="oo_1511943.jpg"><uri content-type="original_file" xlink:type="simple">https://binary.pensoft.net/fig/1511943</uri></graphic></fig></tp:treatment-sec><tp:treatment-sec sec-type="distribution" id="SECID0E3UEK"><title>Distribution.</title><p>ASIA, EUROPE, SOUTH AMERICA.</p></tp:treatment-sec><tp:treatment-sec sec-type="material" id="SECID0EBVEK"><title>Additional specimens examined.</title><p>REPUBLIC OF KOREA, Gyeongsangbuk-do, Mt. Hakkasan, 17 September 2013, on a plant stem, SFC20130917-H16; REPUBLIC OF KOREA, Jeju, Gotjawal Forest, Dongbaek Dongsan, 01 July 2015, on a litter plant stem, SFC20150701-21; REPUBLIC OF KOREA, Seoul, Gwanak-gu, Seoul National University, 22 July 2023, on a plant stem, SFC20230722-33; REPUBLIC OF KOREA, Gangwon State, Yanggu-gun, Gwangchi National Recreation Forest, on a plant stem, 16 August 2023, SFC20230816-52; REPUBLIC OF KOREA, Gangwon State, Yanggu-gun, Yanggu-eup, Yanggu Arboretum, on a plant stem and leaf, 17 August 2023, SFC20230817-39; REPUBLIC OF KOREA, Gangwon State, Yanggu-gun, Yanggu-eup, Yanggu Arboretum, on a plant stem, 8 September 2023, SFC20230908-02.</p></tp:treatment-sec><tp:treatment-sec sec-type="GenBank accession numbers" id="SECID0EGVEK"><title>GenBank accession numbers.</title><p><abbrev xmlns:xlink="http://www.w3.org/1999/xlink" xlink:title="internal transcribed spacer" id="ABBRID0EMVEK" xlink:type="simple">ITS</abbrev> (<ext-link xmlns:xlink="http://www.w3.org/1999/xlink" xlink:href="PV399924" ext-link-type="gen" xlink:type="simple">PV399924</ext-link>–<ext-link xmlns:xlink="http://www.w3.org/1999/xlink" xlink:href="PV399925" ext-link-type="gen" xlink:type="simple">PV399925</ext-link>, <ext-link xmlns:xlink="http://www.w3.org/1999/xlink" xlink:href="PV399933" ext-link-type="gen" xlink:type="simple">PV399933</ext-link>, <ext-link xmlns:xlink="http://www.w3.org/1999/xlink" xlink:href="PV399936" ext-link-type="gen" xlink:type="simple">PV399936</ext-link>, <ext-link xmlns:xlink="http://www.w3.org/1999/xlink" xlink:href="PV399939" ext-link-type="gen" xlink:type="simple">PV399939</ext-link>, <ext-link xmlns:xlink="http://www.w3.org/1999/xlink" xlink:href="PV399947" ext-link-type="gen" xlink:type="simple">PV399947</ext-link>), <abbrev xmlns:xlink="http://www.w3.org/1999/xlink" xlink:title="large ribosomal subunit" id="ABBRID0EOWEK" xlink:type="simple">LSU</abbrev> (<ext-link xmlns:xlink="http://www.w3.org/1999/xlink" xlink:href="PV399887" ext-link-type="gen" xlink:type="simple">PV399887</ext-link>–<ext-link xmlns:xlink="http://www.w3.org/1999/xlink" xlink:href="PV399888" ext-link-type="gen" xlink:type="simple">PV399888</ext-link>, <ext-link xmlns:xlink="http://www.w3.org/1999/xlink" xlink:href="PV399895" ext-link-type="gen" xlink:type="simple">PV399895</ext-link>, <ext-link xmlns:xlink="http://www.w3.org/1999/xlink" xlink:href="PV399898" ext-link-type="gen" xlink:type="simple">PV399898</ext-link>, <ext-link xmlns:xlink="http://www.w3.org/1999/xlink" xlink:href="PV399901" ext-link-type="gen" xlink:type="simple">PV399901</ext-link>, <ext-link xmlns:xlink="http://www.w3.org/1999/xlink" xlink:href="PV399909" ext-link-type="gen" xlink:type="simple">PV399909</ext-link>), <italic>rpb</italic>2 (<ext-link xmlns:xlink="http://www.w3.org/1999/xlink" xlink:href="PV417251" ext-link-type="gen" xlink:type="simple">PV417251</ext-link>–<ext-link xmlns:xlink="http://www.w3.org/1999/xlink" xlink:href="PV417254" ext-link-type="gen" xlink:type="simple">PV417254</ext-link>).</p></tp:treatment-sec><ref-list><ref id="B6"><mixed-citation xmlns:xlink="http://www.w3.org/1999/xlink" xlink:type="simple"><person-group><name name-style="western"><surname>Berkeley</surname><given-names>M</given-names></name></person-group> (<year>1856</year>) <article-title>Decades of fungi. Decades LIX - LX. Rio Negro fungi.</article-title><source>Hookers J Bot Kew Garden Miscellany</source><volume>8</volume>: <fpage>233</fpage>–<lpage>241</lpage>.</mixed-citation></ref><ref id="B23"><mixed-citation xmlns:xlink="http://www.w3.org/1999/xlink" xlink:type="simple"><person-group><name name-style="western"><surname>Henkel</surname><given-names>TW</given-names></name><name name-style="western"><surname>Roberts</surname><given-names>P</given-names></name><name name-style="western"><surname>Aime</surname><given-names>MC</given-names></name></person-group> (<year>2004</year>) <article-title>Sebacinoid species from the Pakaraima Mountains of Guyana.</article-title><source>Mycotaxon</source><volume>89</volume>(<issue>2</issue>): <fpage>433</fpage>–<lpage>440</lpage>. <ext-link xlink:href="10.5962/p.418534" ext-link-type="doi" xlink:type="simple">https://doi.org/10.5962/p.418534</ext-link></mixed-citation></ref></ref-list></tp:taxon-treatment>
