# Supplementary material for: ﻿Hidden diversity of crust-like Sebacinaceae (Sebacinales, Agaricomycetes) in Asia
Source: IMA Fungus. 2026 Jan 14;17:e168486. doi: 10.3897/imafungus.17.168486 (PMC12824589; doi:10.3897/imafungus.17.168486)
Supplement: Supplementary material 2 — Alignment file of Sebacinaceae [file imafungus-17-e168486-s002.fasta]

>SFC20231005-04__
------------------------------------------------------------
------------------------------------------------------------
------------------------------------------------------------
------------------------------------------------------------
------------------------------------------------------------
------------------------------------------------------------
------------------------------------------------------------
--------ccttgcacaaaggtctat-tgtcaatggtgtttggatgggtgtacatcgcga
tccggcggcactcgtacgaacgttaaagaagttgcgacgtaatgaggatctgaaccctga
agtatcagtcgtgcgggatattcgagagaaagagctcaggatctataccgactctggacg
ggtgtgccgaccgctcttcgtagtcaacgatggcaagctcttaatccagaaggaacatgt
gatgaagattgcg---gagaagc------------agggttatgggtggtccgatctcat
tcacgacggagttgttgagctgcttgatgcagaggaagaggagaccgtcatgatctgcat
gagtcctgaggacttggaggccgctcgcacccaggcggatacacagtaccatacggaaat
cgctgcccctgaccctgcacaacgagtcaaaactgtcatcaaggcgcatgcctggagcca
ttgcgagattcacccaagtatgatcctgggtgtttgcgctagtatcattccgttccctga
tcacaaccaggtaagttgctcctacc--ctctttcg-tagtagtcctccgacgctccgga
cagtctccccggaatacttaccaatctgcgatg---------------------------
------------------------caaggattcccctagtaacggc-ga----gtgaaga
gggaagag----ctcaaatttt--gaatctggc-gtc-tttggc-gtccgag-ttgtaat
ctagagaagtg-ttttccgtggcggaccatgcataagtctcctggaatggagt-gtcata
gagggtgagaatcccgtttgtggcatggactaccgttgc-tcttgtgatacactctcaac
gagtcgagttgtttgggaatgcagctctaaatgggtggtaaatgccatctaaagctaaat
attggcgagagaccgatagcgaacaagtaccgtgagggaaagatgaaaagcactttggaa
agagagt-gaaacagtacgtgaaattgttgaaagggaaacgcttgaagtcagtcgcacgc
-ttcgggactcagccttgctt-------ctgcttggtttacttcccgtggggtgggtcaa
cg-tcagttttggtcagagggaaaagacttgg-ggaaggtggcagcatgcgtgctgtg-t
tatagccccttgttgtatact---------------------------------------
------------------------------------------------------------
------------------------------------------------------------
------------------------------------------------------------
------------------------------------------------------------
------------------------------------------------------------
-------------------tattgatgttataa---accc-gtcatcttcagtgctggct
tt------------------ctagcatgtgcacgttggggcggca-------ttattc--
atc-----tc-a-caa----cc--cccttt-gtgaactcctggcct--------------
-------tt-gctggtttcgac--tggcagagga--------------------------
--------att---tacacaaact---cgaatgtaatg-a--aa----tgc-ttgttgtg
cgtaa-gcactgct-at---atatacaactttcaacaacggatctcttggctctcgcatc
gatgaagaacgcagcgaaatgcgataagtaatgtgaattgcagaattcagtgaatcatcg
aatctttgaacgcaccttgcaccctttgg--tattcc-aaagggtatgctcgtttgagtg
tca-ttgtact-ctcacactcctct--tatt-----------attgagaggag--tagtg
gac-ttggatg---ttgccgc------ttcagtgtcaggctcatctcaaatcgcttag-t
gtaact-caa-gattgga-cataagtaaaccatgtttactacacagcgtgat-aagta--
-tcctcgctagtgtg---tcta------------------------------atta-aa-
-tgggctctg-cgc-ttc--aaa----ccgtc-t-------tt----tgacaaa------
--------tc-t---ctgacaagttgacctcaaatcgagta-----
>SFC20231006-06__
------------------------------------------------------------
------------------------------------------------------------
------------------------------------------------------------
------------------------------------------------------------
------------------------------------------------------------
------------------------------------------------------------
------------------------------------------------------------
------------gcacaaaggtct-t-cgtcaacggtgtttggatgggtgtgcatcgcga
tccggcggcactcgtacgaacattaaagaaattgcgacgcaatgaggatctcaatcctga
agtatcagtcgtgcgggatattcgagagaaagagctcaggatctacaccgactctggacg
ggtgtgtcgaccgctcttcgtggtcaacgatggcaagctcttgattcagaaagaacacgt
gatgaagattgcg---gagaagc------------agggctatgggtggtctgatctcat
tcacgatggagttattgagctgcttgatgcagaggaagaggagacggtcatgatttgcat
gactcctgaggacctagaggctgcccggacgcaggccgatactcagtaccatacggaaat
tcatgcccctgaccctgcacagcgagttagaaccgtcatcaaggcgcatgcttggagcca
ttgcgagattcacccgagcatgatcttgggcgtttgcgctagcatcatcccattccctga
tcacaaccaggtaagcagttttcacc--tttcttcg-tagctggcttccgacgttcccga
cagtcccctcgtaatacttatcaatctgctatggg-------------------------
-----------------------------------ctagtaacggc-ga----gtgaaga
gggaaaag----ctcaaatttt--gaatctggc-gtc-cttgac-gtccgag-ttgtaat
ctagagaagtg-ttttccgtagcggaccgtgcacaagtctcctggaatggggc-gtcata
gagggtgagaatcccgtgtatggcatggactaccgttac-tc-tgtgatacactctcaac
gagtcgagttgtttgggaatgcagctctaattgggtggtaaatgccatctaaagctaaat
attggcgagagaccgatagcgaacaagtaccgtgagggaaagatgaaaagcactttggaa
agagagt-gaaacagtacgtgaaattgttgaaagggaaacgcttgaagtcagacacaccc
-ttggggactccaccttgctt-------ctgcttggtttacttcaccttgggtgggtcaa
ca-ttagtattggtcagaggggaaagacttgg-ggaaggtagcagcattcgtgctgtg-t
tatagcctcttgttgtatact---------------------------------------
------------------------------------------------------------
------------------------------------------------------------
------------------------------------------------------------
------------------------------------------------------------
------------------------------------------------------------
------------------------tcgatgttaataattg-tcaaccttcagtgctggct
ctt--------------------gcaagtgcacgttggg-gggcatata---ttatct--
atc------c---tat----ac--cctttt-gtgaaccactggcct--------------
-------ct-gctggctttggc--tggcagagga--------------------------
-------attt-t-tacacaacca---cgaatgtaatg-a--aatta-atg-ttgttggt
gcttt-gcactacaaaa---taatacaactttcaacaacggatctcttggctctcgcatc
gatgaagaacgcagcgaaatgcgataagtaatgtgaattgcagaattcagtgaatcatcg
aatctttgaacgcaccttgcaccctttgg--tattcc-aaagggtatgctcgtttgagtg
tca-ttatact-ctcacactctctc--ta-------------attagagagag--cggtg
gac-ttgggtg---ttgcctg-gta--cttactgtcaggctcatcttaaatgagttag-t
gcaact-gct-agttgaa-cata-----------------gtacggcgtgat-aagta-a
accctcgctg-tttt-------------------------------acgtctaatt--a-
-ggagctctg-tgc-ttc--aaa----ctgtc-t-------tc----ggac-aa------
--------tg-t---ctgataacttgacctcaaatcgagtag----
>MCA_2069_Sebacina_ocreata
------------------------------------------------------------
------------------------------------------------------------
------------------------------------------------------------
------------------------------------------------------------
------------------------------------------------------------
------------------------------------------------------------
------------------------------------------------------------
------------------------------------------------------------
------------------------------------------------------------
------------------------------------------------------------
------------------------------------------------------------
------------------------------------------------------------
------------------------------------------------------------
------------------------------------------------------------
------------------------------------------------------------
------------------------------------------------------------
------------------------------------------------------------
------------------------------------------------------------
------------------------caaggattcccttagtaacggc-ga----gtgaaga
gggaagag----ctcaaatttt--aaatctggc-gtc-tttggc-gtccgag-ttgtaat
ctagagaagtg-ttttccgtggtggaccatgcacaagtctcctggaatggagc-gtcata
gagggtgagaatcccgtatatggcatggactcccatcgc-tc-tgtgatacactctcaac
gagtcgagttgtttgggaatgcagctccaaatgggtggtaaatgccatctaaagctaaat
attggcgagagaccgatagcgaacaagtaccgtgagggaaagatgaaaagcactttggaa
agagagt-gaaacagtacgtgaaattgttgaaagggaaacgcttgaagtcagtcatgcgc
-tttgggattcagccttgctt-------ctgctcggtttacttcccatcgggtgggtcaa
cactcagtttgggtcagaggagaacggcttgg-ggaaggtggcagcattcgtgctgtg-t
tatagccccttgttgtataccctga-ctgggactgaggactgcagcacgccatat--ggc
cggggtgttt-caccca----cgtacgtgcttaggatgttggcataatggctttaagcga
cccgtcttgaaacacggaccaaggagtctaacatgtgcgckagtgtttgggtgttaaact
cggacgcgaaatgaaagtgaaatgttgggaacactta-tgtgtgcaccgacgcccggagc
tgaccttttgtgatgcatctgcggcagagcgtatatgttgggacccgaaagatggtgaac
tatgcctgaatagggtgaagccagaggaaactctggtggaggctcg--------------
------------------------------------------------------------
------------------------------------------------------------
------------------------------------------------------------
------------------------------------------------------------
------------------------------------------------------------
------------------------------------------------------------
------------------------------------------------------------
------------------------------------------------------------
------------------------------------------------------------
------------------------------------------------------------
------------------------------------------------------------
------------------------------------------------------------
------------------------------------------------------------
----------------------------------------------
>AFTOL-ID_1677_Ditangium_cerasi
------------------------------------------------------------
------------------------------------------------------------
------------------------------------------------------------
------------------------------------------------------------
------------------------------------------------------------
------------------------------------------------------------
------------------------------------------------------------
------------------------------------------------------------
------------------------------------------------------------
------------------------------------------------------------
------------------------------------------------------------
------------------------------------------------------------
------------------------------------------------------------
------------------------------------------------------------
------------------------------------------------------------
------------------------------------------------------------
------------------------------------------------------------
-----------------------------------------gctgaacttaagcatatca
ataagcggaggaaaagaaactaa-caaggattcccctagtaacggc-ga----gtgaaga
gggatgag----ctcaaatttt--gaatctggc-gtc-ttcggc-gtccgag-ttgtaat
ctagagaagtg-ttttccgcgatggaccgtgcacaagtctcctggaacggtgc-gtcata
gagggtgagaatcccgtatatggcacggactaccattgc-tc-tgcgatacactctcgac
gagtcgagttgtttgggaatgcagctcaaagtgggtggtaaattccatctaaagctaaat
attggcgagagaccgatagcgaacaagtaccgtgagggaaagatgaaaagcactttggaa
agagagt-gaaacagtacgtgaaattgttgaaagggaaacgcttgaagtcagtcgcgccc
-gtttggattcagccttgctt-------ctgctcggtttacttcctcgcgggcgggtcaa
cg-tcagttttggtcggaggagaaagcctttg-ggaatgtggcagcattcgtgctgtg-t
tatagacctttggtgtatacttcga-ccgggactgaggaccgcagcgcgcctt-tatggc
tgggg---yt-cgccca----catacgcgcttaggatgttggcataatggctttaagcga
cccgtcttgaaacacggaccaaggagtctaacatgtgcgcgagtgtttgggtgttaaacc
cgagcgcgtaattaaagtgaaaggttgggaacgcttt-tgcgtgcaccgacgcccggagc
agaccttctgtgacgcacccgcggtagagcgtatatgttgggacccgaaagatggtgaac
tatgcctgaatagggtgaagccagaggaaactctggtggaggctcgtagcgattccgt-a
ggtgaacctgcggaaggatcattagagaatttg---aacg-tcgttcggttgtgctggct
ct------------------tttgcaagtgcacgccgttcgg-----------cttac--
atc------c---aac----------ccct-gtgcacctttggcctcgtcggtttggtcg
cgatcg-ta-atggtcgtcggc--tcgccgcggg--------------------------
------gattt---tacacaaact---cgtatgtaaag-g--aa--a-ttg-gaattgtg
ctct--gcacga---ta---atatacaactttcaacaacggatctcttggctctcgcatc
gatgaagaacgcagcgaaatgcgataagtaatgtgaattgcagaattcagtgaatcatcg
aatctttgaacgcaccttgcaccctttgg--tattcc-gaagggtatgcccgtttgagtg
tca-ttgtaat-ctcacaccctaag--attt----------gttt-cgagggg--aggtg
gac-ttggacg---ttgccgc------gtcg-c-tgcggctcgtctcaaatgcgttag-t
gcaact-ttt-ggttgga-cata-----------------gtacggcgtgat-aagta--
-tcttcgccggctct---ccgc--------------a---a-gggggtgttcgatt-tg-
-aaagctctg-tgc-ttc--caa----tcgtc-t-------tc----ggac-aagccttc
--acgggctt-c---ttgacaacttgacctcaaatcgggtaggact
>TUB_020017__
------------------------------------------------------------
------------------------------------------------------------
------------------------------------------------------------
------------------------------------------------------------
------------------------------------------------------------
------------------------------------------------------------
------------------------------------------------------------
------------------------------------------------------------
------------------------------------------------------------
------------------------------------------------------------
------------------------------------------------------------
------------------------------------------------------------
------------------------------------------------------------
------------------------------------------------------------
------------------------------------------------------------
------------------------------------------------------------
------------------------------------------------------------
-------------------------------------acccgctgaacttaagcatatca
ataagcggaggaaaagaaactaa-caaggattcccctagtaacggc-ga----gtgaaga
gggaagag----ctcaaatttt--gaatctggc-gtc-tttggc-gtccgaa-ttgtaat
ctagagaagtg-ttttccgtgacggaccgtgcataagtctcctggaatggagt-gtcata
gagggtgagaatcccgtatatggcacggactcccgttgc-tc-tgtgatacactctcgac
gagtcgagttgtttgggaatgcagctccaaatgggtggtaaatgccatctaaagctaaat
attggcgagagaccgatagcgaacaagtaccgtgagggaaagatgaaaagcactttggaa
agagagt-gaaacagtacgtgaaattgttgaaagggaaacgcttgaagtcagtcgcgccg
-ttcgggattcagccttgctt-------ctgctcggtttacttcccgttgggtgggtcaa
ca-tcagttctagacggaggagaaaggcttgg-ggaaggtagcagcattcgtgctgtg-t
tatagccccttgttgtatacttcga-ttgggactgaggactgcagcacgcctt-t--ggc
cgggg---tt-cgccca----cgtacgtgcttaggatgttggcataatggctttaagcga
cccgtcttg---------------------------------------------------
------------------------------------------------------------
------------------------------------------------------------
--------------------------------------------------------gt-a
ggtgaacctgcggaaggatcattattgattgtg---aatg-gttgccttcagtgctggct
--------------------ccggcaagtgcacgctggt-ga-----------cttca--
atc------c---aat----ac----cctt-gtgaaccattggcctc-------------
-------tt-gctagcttcggc--tggtagagga--------------------------
--------tat-t-tacaccaact---cgaatgtaatg-a--aa----tta-ttgttgtg
cgcaa-gcac-----ta---atgtacaactttcaacaacggatctcttggctctcgcatc
gatgaagaacgcagcgaaatgcgataagtaatgtgaattgcagaattcagtgaatcatcg
aatctttgaacgcaccttgcaccctttgg--cattcc-gaagggtatgctcgtttgagtg
tca-ttgtact-ctcacacttccaa---ttc---ta---tggatt---gggag--cggtg
gac-ttgggcg---ctgctgc------ttta-c-tgtggctcacctcaaatgcattag-t
gcaacc-ctt-ggttaga-cata-----------------gtacggcgtgat-aagtg--
-tcttcgctggcgcc---tcac---t----------t---a-gagggtggctgatc--a-
-ggggctctg-tgc-ttc--aaa----ccgtc-t-------tt----ggac-aa------
--------tg-g---ctgacaacttgacctcaaatcgagtaggact
>rtOTU_28_OM236634__
------------------------------------------------------------
------------------------------------------------------------
------------------------------------------------------------
------------------------------------------------------------
------------------------------------------------------------
------------------------------------------------------------
------------------------------------------------------------
------------------------------------------------------------
------------------------------------------------------------
------------------------------------------------------------
------------------------------------------------------------
------------------------------------------------------------
------------------------------------------------------------
------------------------------------------------------------
------------------------------------------------------------
------------------------------------------------------------
------------------------------------------------------------
------------------------------------------------------------
------------------------------------------------------------
------------------------------------------------------------
------------------------------------------------------------
------------------------------------------------------------
------------------------------------------------------------
------------------------------------------------------------
------------------------------------------------------------
------------------------------------------------------------
------------------------------------------------------------
------------------------------------------------------------
------------------------------------------------------------
------------------------------------------------------------
------------------------------------------------------------
------------------------------------------------------------
-----------------------------------------------------tccgt-a
ggtgaacctgcggaaggatcattattgattgtg---aatc-gttaccttctgtgctggct
--------------------ccggcaagtgcacgttggt-ga-----------ctttc--
atctattccc---aac----ac----cctt-gtgaacctttggcctc-------------
-------tt-gctagccccggc--tggcagagga--------------------------
-------tttt-tatacacagact---cgaatgtaatgaa--aa--acgtc-ttgttgtg
cgcaa-gcac-----ga---atgtacaactttcaacaacggatctcttggctctcgcatc
gatgaagaacgcagcgaaatgcgataagtaatgtgaattgcagaattcagtgaatcatcg
aatctttgaacgcaccttgcaccctttgg--tattcc-gaagggtatgctcgtttgagtg
tca-ttgtact-ctcacacttctga--ttcc---ttt--tgggat-ttgggag--cggtg
gac-ttgggtg---ttgctgc------ttta-gttgtggctcacctcaaataagttag-t
gcaact-ctt-ggttgga-cata-----------------gtacggcgtgat-aagtg--
-tcttcgccggcgcc---tccttgca----------a---g-gagggtggccgatc--g-
-ggagctctg-tgc-ttc--aaa----ccgtc-t-------tc----ggac-ac------
--------tc-t---ttgacaacttgacctcaaatcgagtaggact
>ASV14__
------------------------------------------------------------
------------------------------------------------------------
------------------------------------------------------------
------------------------------------------------------------
------------------------------------------------------------
------------------------------------------------------------
------------------------------------------------------------
------------------------------------------------------------
------------------------------------------------------------
------------------------------------------------------------
------------------------------------------------------------
------------------------------------------------------------
------------------------------------------------------------
------------------------------------------------------------
------------------------------------------------------------
------------------------------------------------------------
------------------------------------------------------------
-----------------------------------ctacccgctgaacttaagcatatca
ataagcggaggaaaagaaactaa-caaggattcccctagtaacggc-ga----gtgaaga
gggaagag----ctcaaatttt--gaatctggc-gtc-tttggc-gtccgaa-ttgtaat
ctagagaagtg-ttttctgtgacggaccgtgcacaagtctcctggaatggagc-gtcata
gagggtgagaatcccgtatatggcacggactgccgttgc-tc-tgtgatacactctcgac
gagtcgagttgtttgggaatgcagctctaaatgggtggtaaatgccatctaaagctaaat
attggcgagagaccgatagcgaacaagtaccgtgagggaaagatgaaaagcactttggaa
agagagt-gaaacagtacgtgaaattgttgaaagggaaacgcttgaagtcagtcgcgccg
-ttcgggactcagccttgctt-------ctgcatggtttacttcccgttgggtgggtcaa
ca-tcagttttggtcggaggagaaaggcttgg-ggaaggtggcagcattcgtgctgtg-t
tatagccccctgttgtatacttcga-ctgggactgaggaccgcagcacgcctt-t--ggc
cgggg---tt-cgccca----cgtacgtgcttaggatgttggcataatggctttaagcga
cccgtcttgaaacacggaccaaggagtctaacatgtgcgcgagtgtttgggtgttaaact
cggacgcgaaatgaaagtgaaaggttgggaacacttc-tgtgtgcaccgacgcccggagc
tgaccttctgtgacgcatctgcggtagagcgtacatgttgggacccgaaagatggtgaac
tatgcctgaatagggtgaagccagaggaaactctggtggaggctcgtagcgat-------
------------------------atgatttcg---aatc-gtcgcctttggtgctggct
ctc----------------gcgagcaagtgcacatcggt-gg-----------ctttc--
atc------c---acttc-tac----cctt-gtgcacctttggcctc-------------
-------tt-gcttgcttcggc--ttgcagagga--------------------------
------ttttt-tacacacacact---cgaatgtaatg-a-taa--a-cgt-ttgtcgtg
cgcaa-gcac-----ta---atgtacaactttcaacaacggatctcttggctctcgcatc
gatgaagaacgcagcgaaatgcgataagtaatgtgaattgcagaattcagtgaatcatcg
aatctttgaacgcaccttgcaccctttgg--aattcc-gaagggtatgctcgtttgagtg
tca-ttgtact-ctcacactctccg--atcc---ct---tgggtt-cggggag--cggtg
gac-ttgggtg--tttgctgc------ttttcctggtggctcacctcaaatgcatcag-t
gcacct-ctt-ggttgga-cata-----------------gtacggcgtgat-aagta--
-tcttcgccggcacc---tcgc--------------a---a-gagggtggccgatc--g-
-agagctctg-tgctctc--taa----ccgtc-t-------tc----ggac-aaat----
--------tg-t---ctgacaa------------------------
>NIBRFG0000508545__
------------------------------------------------------------
------------------------------------------------------------
------------------------------------------------------------
------------------------------------------------------------
------------------------------------------------------------
------------------------------------------------------------
--------------------------tggggcttggagtccctcgaggaaaacgcgcagg
ccgccacaccttgtacgaaggtct-t-cgtcaatggtgtttggatgggtgtgcatcgcga
tccggctgcactcgtacgaacattgaagaagttgcgacgcaatgaggatttaaatcctga
agtgtcagtcgtgcgagatattcgggagaaggagctaaggatctataccgactctggacg
ggtgtgccgaccgctcttcgtagtcaatgatggcaggctcttgattcagaaggaacatgt
gatgaagattgcg---gagaagc------------agggctatgggtggtcagatctcat
tcatgatggcgttgttgagctgcttgatgcggaggaagaggagacagtcatgatttgtat
gagccctgaggacttggaggccgctcgaacccaagccgatacacagtaccatacggagat
cgctgcccctgaccccgcacagcgggtcaaaacagtcatcaaggcacatgcctggagcca
ttgcgagattcatccaagtatgatcttgggtgtttgcgcgagcatcattccttttccaga
tcacaaccaagtaagctgctctccct-ctccgtcgg-cgacga-----------------
------------------------------------------------------------
------------------------------------------------------------
------------------tttt--gaatctggc-gtc-tttggc-gtccgag-ttgtaat
ctaaagaagtg-ttttccgtgacggaccgtgcataagtctcctggaatggagc-gtcata
gagggtgagaatcccgtatatggcacggactcccgttacttc-tgtgatacactctcaac
gagtcgagttgtttgggaatgcagctccaaatgggtggtaaatgccatctaaagctaaat
attggcgagagaccgatagcgaacaagtaccgtgagggaaagatgaaaagcactttggaa
agagagt-gaaacagtacgtgaaattgttgaaagggaaacgcttgaagtcagtcgcgccc
-tttgggattcagccttgctt-------ctgcttggtttacttccctttgggtgggtcaa
ca-tcagttttggtcggaggagaaaggcctgg-ggaaggtagcaacactcgtgttgtg-t
tatagccccttgttgtatact---------------------------------------
------------------------------------------------------------
------------------------------------------------------------
------------------------------------------------------------
------------------------------------------------------------
------------------------------------------------------------
--------------------------------------------accttctgtgctggct
--------------------ccggcaagtgcacgttggt-ga-----------ctttc--
atctattccc---aac----ac----cctt-gtgaacctttggcctc-------------
-------tt-gctagccccggc--tggcagagga--------------------------
-------tttt-tatacacagact---cgaatgtaatgaa--aa--acctc-ttgttgtg
cgcaa-gcac-----ga---atgtacaactttcaacaacggatctcttggctctcgcatc
gatgaagaacgcagcgaaatgcgataagtaatgtgaattgcagaattcagtgaatcatcg
aatctttgaacgcaccttgcaccctttgg--tattcc-gaagggtatgctcgtttgagtg
tca-ttgtact-ctcacacttctga--ttcc---ttt--tgggat-ttgggag--cggtg
gac-ttgggtg---ttgctgc------ttta-gttgtggctcacctcaaataagttag-t
gcaact-ctt-ggttgga-cata-----------------gtacggcgtgat-aagtg--
-tcttcgccggcgcc---tccttgca----------a---g-gagggtggccgatc--g-
-ggagctctg-tgc-ttc--aaa----ccgtc-t-------tc----ggac-ac------
--------tc-t---ttgacaacttgacctcaaatcgagt------
>ASV34__
------------------------------------------------------------
------------------------------------------------------------
------------------------------------------------------------
------------------------------------------------------------
------------------------------------------------------------
------------------------------------------------------------
------------------------------------------------------------
------------------------------------------------------------
------------------------------------------------------------
------------------------------------------------------------
------------------------------------------------------------
------------------------------------------------------------
------------------------------------------------------------
------------------------------------------------------------
------------------------------------------------------------
------------------------------------------------------------
------------------------------------------------------------
-----------------------------------ctacccgctgaacttaagcatatca
ataagcggaggaaaagaaactaa-caaggattcccctagtaacggc-ga----gtgaaga
gggaagag----ctcaaatttt--gaatctggc-gtc-tttggc-gtccgaa-ttgtaat
ctagagaagtg-ttttccgtgatggaccgtgcacaagtctcctggaatggagc-gtcata
gagggtgagaatcccgtatatggcacggactgccgttgc-tc-tgtgatacactctcgac
gagtcgagttgtttgggaatgcagctctaaatgggtggtaaatgccatctaaagctaaat
attggcgagagaccgatagcgaacaagtaccgtgagggaaagatgaaaagcactttggaa
agagagt-gaaacagtacgtgaaattgttgaaagggaaacgcttgaagtcagtcgcgccg
-ttcgggattcagccttgctt-------ctgctcggtttacttcccgttgggtgggtcaa
ca-tcagttttggtcggaggagaaaggcttgg-ggaaggtggcagcattcgtgctgtg-t
tatagccccttgttgtatacttcga-ctgggactgaggaccgcagcacgcctt-t--ggc
cgggg---tt-cgccca----cgtacgtgcttaggatgttggcataatggctttaagcga
cccgtcttgaaacacggaccaaggagtctaacatgtgcgcgagtgtttgggtgttaaact
cggacgcgaaatgaaagtgaaaagttgggaacacttg-tgtgtgcaccgacgcccggagc
tgaccttctgtgacgcatctgcggtagagcgtatatgttgggacccgaaagatggtgaac
tatgcctgaatagggtgaagccagaggaaactctggtggaggctcgtagcgat-------
------------------------atgattgcg---aatg-gttgcctttggtgctggct
ctt--------------------gcaagtgcacattggt-gg-----------ctttc--
atc------c---aat----ac----ccct-gtgaacctttggcctc-------------
-------tt-gctagcttcggc--tggcagagga--------------------------
-------tttt-tacacacactct---cgaatgtaacg-a--aa--a-cta-ttgtcgtg
cgcaa-gcac-----ta---atgtacaactttcaacaacggatctcttggctctcgcatc
gatgaagaacgcagcgaaatgcgataagtaatgtgaattgcagaattcagtgaatcatcg
aatctttgaacgcaccttgcaccctttgg--cattcc-gaagggtatgctcgtttgagtg
tca-ttgtact-ctcacactctctg--at-------------att-tggggag--cggtg
gac-ttgggtg--gttgctgc------tttc-cttgcggctcacctcaaatgcgtcag-t
gcacct-ctg-ggttgga-cata-----------------gtacggcgtgat-aagtg--
-tcttcgccggcgcc---tcgc--------------a---a-gagggtgaccgatc--g-
-agagctctg-tgctttc--aaa----ccgtc-t-------tc----ggac-aa------
--------tc-t---ctgacaa------------------------
>ASV18__
------------------------------------------------------------
------------------------------------------------------------
------------------------------------------------------------
------------------------------------------------------------
------------------------------------------------------------
------------------------------------------------------------
------------------------------------------------------------
------------------------------------------------------------
------------------------------------------------------------
------------------------------------------------------------
------------------------------------------------------------
------------------------------------------------------------
------------------------------------------------------------
------------------------------------------------------------
------------------------------------------------------------
------------------------------------------------------------
------------------------------------------------------------
-----------------------------------ccacccgctgaacttaagcatatca
ataagcggaggaaaagaaactaa-caaggattcccctagtaacggc-ga----gtgaaga
gggaagag----ctcaaatttt--gaatctggc-gtc-tttggc-gtccgaa-ttgtaat
ctagagaagtg-ttttccgtggcggaccgtgcataagtctcctggaatggagt-gtcata
gagggtgagaatcccgtatatggcacggactcccgttac-tc-tgcgatacactctcaac
gagtcgagttgtttgggaatgcagctctaaatgggtggtaaatgccatctaaagctaaat
attggcgagagaccgatagcgaacaagtaccgtgagggaaagatgaaaagcactttggaa
agagagt-gaaacagtacgtgaaattgttgaaagggaaacgcttgaagtcagtcgcgccg
-ttcgggattcagccttgctt-------ctgctcggtttacttcccgttgggtgggtcaa
ca-tcagtttcggtcggaggagaaaggcttgg-ggaaggtggcagcattcgtgctgtg-t
tatagccccttgttgtatacttcga-ctgggactgaggaccgcagcacgcctt-t--ggc
cgggg---tt-cgccca----cgtacgtgcttaggatgttggcataatggctttaagcga
cccgtcttgaaacacggaccaaggagtctaacatgtgcgcgagtgtttgggtgttaaact
cggacgcgaaatgaaagtgaaaagttgggaacacttc-tgtgtgcaccgacgcccggagc
tgaccttctgtgacgcatctgcggtagagcgtatatgttgggacccgaaagatggtgaac
tatgcctgaatagggtgaagccagaggaaactctggtggaggctcgtagcgat-------
------------------------ttgattgcg---aatc-gttgccttcagtgctggcc
agc----------------tctggcaagtgcacgtcggt-ga-----------ctttc--
atc------c---aat---------accct-gtgcacctttggcct--------------
-------tt-gctagcttcggc--tggcagagga--------------------------
--------att-t-tacacacact---cgaatgtaatg-a--aa--t-tta-ttgtcgtg
cgcaa-gcac-----ta---atgtacaactttcaacaacggatctcttggctctcgcatc
gatgaagaacgcagcgaaatgcgataagtaatgtgaattgcagaattcagtgaatcatcg
aatctttgaacgcaccttgcaccctttgg--cattcc-gaagggtatgctcgtttgagtg
tca-ttgtact-ctcacactcccga---ttc---tt---tgaact---gggag--cggtg
gac-ttgggtg---ttgctgc------ttga-c-tgtggctcacctcaaatgcgttag-t
gcacct-ctt-ggttgga-cata-----------------gtacggcgtgat-aagtg--
-tcttcgccggcacc---tcac---t----------t---t-gagggtggctgatc--g-
-ggagctctg-tgc-ttc--aaa----ccgtc-t-------tt----ggac-aa------
--------ca-a---ctgacaa------------------------
>LE_303419_Ditangium_incarnatum
------------------------------------------------------------
------------------------------------------------------------
------------------------------------------------------------
------------------------------------------------------------
------------------------------------------------------------
------------------------------------------------------------
------------------------------------------------------------
------------------------------------------------------------
------------------------------------------------------------
------------------------------------------------------------
------------------------------------------------------------
------------------------------------------------------------
------------------------------------------------------------
------------------------------------------------------------
------------------------------------------------------------
------------------------------------------------------------
------------------------------------------------------------
------------------------------------------------------------
------------------------------------------------------------
------------------------------------------------------------
------------------------------------------------------------
------------------------------------------------------------
------------------------------------------------------------
------------------------------------------------------------
------------------------------------------------------------
------------------------------------------------------------
------------------------------------------------------------
------------------------------------------------------------
------------------------------------------------------------
------------------------------------------------------------
------------------------------------------------------------
------------------------------------------------------------
------------------------------------------------------------
ggtgaacctgcggaaggatcattagagaatttg---aatg-tcgtccggttgtgctggct
---------------------ttgcaagtgcacgccgttcgg-----------cttac--
atc------c---aaa----ca----ccct-gtgcacctttggccctgtcggtacggtcg
tgaccggtt-gacggtcgcggcctttgctgcggg--------------------------
------gattt---tacacaaact---cgtatgtaaag-g--aa--a-ctg-gaattgtg
ctct--gcacg----aa---atgtacaactttcaacaacggatctcttggctctcgcatc
gatgaagaacgcagcgaaatgcgataagtaatgtgaattgcagaattcagtgaatcatcg
aatctttgaacgcaccttgcaccctttgg--tattcc-gaagggtatgcccgtttgagtg
tca-ttgtaat-ctcacaccccaag--attt----------attt-cgaaggg--aggtg
gac-ttggatg---ttgccgc------gtcg-c-tgcggctcgtctcaaatgcgttag-t
gcaact-tttgggttgga-cata-----------------gtacggcgtgat-aagta--
-tctt-------------------------------------------------------
------------------------------------------------------------
----------------------------------------------
>KATO_F_4080_Helvellosebacina_granulata
------------------------------------------------------------
------------------------------------------------------------
------------------------------------------------------------
------------------------------------------------------------
------------------------------------------------------------
------------------------------------------------------------
------------------------------------------------------------
------------------------------------------------------------
------------------------------------------------------------
------------------------------------------------------------
------------------------------------------------------------
------------------------------------------------------------
------------------------------------------------------------
------------------------------------------------------------
------------------------------------------------------------
------------------------------------------------------------
------------------------------------------------------------
------------------------------------------------------------
---------------------------------ccctagtaacggc-ga----gtgaaga
gggaagag----ctcaaatttt--gaatctggc-gtc-tttggc-gtccgag-ttgtaat
ctagagaagtg-ttttccgtggcggaccatgcacaagtctcctggaatggagc-gtcata
gagggtgagaatcccgtatatggcatggactaccgtcgc-tc-tgtgatacactctccac
gagtcgagttgtttgggaatgcagctctaaatgggtggtaaatgccatctaaagctaaat
attggcgagagaccgatagcgaacaagtaccgtgagggaaagatgaaaagcactttggaa
agagagt-gaaatagtacgtgaaattgttgaaagggaaacgcttgaagtcagccgcaccc
-ttggagactcagccttgctt-------ctgcttggtttacttcaccttgggtgggtcaa
cg-tcagtgttggtcagagggaaaagacttgg-ggaaggtagcagcattcgtgctgtg-t
tatagcctcttgttgtatactttga-ctggaactgaggactgcagcgcgcctt-tacggc
cgggg---ct-tgccca----cgtacgcgcttaggatgttggcaaaatggctttaagcga
cccgtcttgaaacacggaccaaggagtctaacatgtgcgcaagtgtttgggtgtgaaacc
cagacgcgaaatgaaagtgaaatgttgggaacatgtaatgtgtgcaccgacgcccggagc
ggaccttttgtgatgcatctgcggtagagcgcatatgttgggacccgaaagatggtgaac
tatgcctgaatagggtgaagccagaggaaactctggtggaggctcgtagcgattccgt-a
ggtgaacctgcggaaggatcattatcgatacta--aatcg-tctaccgtcagtgctggct
ctt--------------------gcatgtgcacgatggg-gg-----------cattt--
atc------c---aac----ac--cctttt-gtgaacctttggcct--------------
-------tt-accagctccggc--tgatagagga--------------------------
-------attt----acacaaata---cgaatgtaatg-a--aa-ta-atc-ttgttgtg
cagat-gcactac--aa---atatacaactttcaacaacggatctcttggctctcgcatc
gatgaagaacgcagcgaaatgcgataagtaatgtgaattgcagaattcagtgaatcatcg
aatctttgaacgcaccttgcaccctttgg--tcttccaaaagggtatgctcgtttgagtg
tca-ttatact-ctcacactctccg--atta---------------gagagag--cggtg
gac-ttggatg---ctgcctg-gct--tatgctgtcaggctcatctcaaatgcattag-t
gcaact-gtt-agttgga-catg-----------------gtatggcgtgat-aagaaaa
atcctcgctg-tttt-------------------------------ctgtctgatt--a-
-agaggtttg-tgc-ttc--caa----atgtc-t-------tg----cgac-aa------
--------tg-t---ctgataact----------------------
>SFC20230907-02__
------------------------------------------------------------
------------------------------------------------------------
------------------------------------------------------------
------------------------------------------------------------
------------------------------------------------------------
------------------------------------------------------------
------------------------------------------------------------
------------------------------------------------------------
------------------------------------------------------------
------------------------------------------------------------
------------------------------------------------------------
------------------------------------------------------------
------------------------------------------------------------
------------------------------------------------------------
------------------------------------------------------------
------------------------------------------------------------
------------------------------------------------------------
------------------------------------------------------------
------------------------------------tagtaacggc-ga----gtgaaga
gggaagag----ctcaaatttt--gaatctggc-gtc-tttggc-gtccgag-ttgtaat
ctaaagaagtg-ttttccgtgacggaccgtgcacaagtctcctggaatggagc-gtcata
gagggtgagaatcccgtatatggcacggactcccgttacttc-tgtgatacactctcaac
gagtcgagttgtttgggaatgcagctccaaatgggtggtaaatgccatctaaagctaaat
attggcgagagaccgatagcgaacaagtaccgtgagggaaagatgaaaagcactttggaa
agagagt-gaaacagtacgtgaaattgttgaaagggaaacgcttgaagtcagtcgcgccc
-tttgggattcagccttgctt-------ctgcttggtttacttccctttgggtgggtcaa
ca-tcagttttggtcagaggagaaaggcttgg-ggaaggtagcaacattcgtgttgtg-t
tatagccccttgttgtatact---------------------------------------
------------------------------------------------------------
------------------------------------------------------------
------------------------------------------------------------
------------------------------------------------------------
------------------------------------------------------------
--------------------attattgattgtg---aatc-gttaccttctgtgctggct
--------------------ccggcaagtgcacgttggt-ga-----------ctttc--
att----ccc---aac----ac----tctt-gtgaacctttggcctc-------------
-------tt-gctagccccggc--tggcagagga--------------------------
-------tttt-tacacacacact---cgaatgtaatgaa--aa--acctc-ttgttgtg
cgcaa-gcac-----ga---atgtacaactttcaacaacggatctcttggctctcgcatc
gatgaagaacgcagcgaaatgcgataagtaatgtgaattgcagaattcagtgaatcatcg
aatctttgaacgcaccttgcaccctttgg--tattcc-gaagggtatgctcgtttgagtg
tca-ttgtact-ctcacacttctga--ttcc---tt---ttggga-ttgggag--cggtg
gac-ttgggtg---ttgctgc------ttta-gttgtggctcacctcaaataaggtag-t
gcaact-ctt-ggttgga-cata-----------------gtacggcgtgat-aagtg--
-tcttcgccggcgcc---tccttaca----------a---g-gagggtggccgatc--g-
-ggagctctg-tgc-ttc--aaa----ccgtc-t-------tc----ggac-aa------
--------cc-t---ttgacaacttgacctcaaatcgagta-----
>TUB_19670_Sebacina_epigaea
--------tgtgctgagactggcagactatttgatgtctcacgagcaatcaaagtcgcca
ccatatctaatggcctcaagtactcgctcgcgaccggaaactggggtgaccagcagcacg
ccatgtcctcgaaagccggtgtttcacaagtgctcaatcgctataccttcgcctctactc
tctcccatctccggcggtgtaatacccctctcgggcgagaaggcaaaattgcgaaacccc
gccagctacacaatacgcactgggggatggtctgccccgctgagacgcccgagggtcaag
cgtgtgggcttgtcaagaatctcgcgctcatggcatgcatctccgtcgggtcgtattctg
cgccagttggagagttcttggacgagtggggcttggagtctctcgaggagaacgcgcagg
cccccacaccctgcacaaaggtct-t-cgtcaatggtgtttggataggtgtacatcgcga
tccggcggcacttgtacgaacgttgaagaagttgcgtcgcaatgaggatctaaaccccga
agtatcagtcgtgcgggatattcgagagaaggagctgaggatctataccgactctggacg
agtgtgccgaccrctcttcgtagtcaatgatggcaaactcttgattcagaaggaacatgt
catgaagatcgcg---gagaagc------------agggctatggttggtccgatctcat
tcatgatggcgttatcgagctgctcgatgcggaggaagaggagacggtcatgatttgcat
gagccctgaggatctggatgccgctcggacgcaggctgatacgcaatatcatacggagat
cgccgcacctgaccccgcacagcgagtcaaaacagtcgtcaaagcacatgcttggagcca
ttgcgagattcatccaagtatgatcctgggt-----------------------------
------------------------------------------------------------
-----------------------------------------gctgaacttaagcatatca
ataagcggaggaaaagaaactaa-caaggattcccctagtaacggc-ga----gtgaaga
gggaagag----ctcaaatttt--gaatctggc-gtc-tttggc-gtccgaa-ttgtaat
ctagagaagtg-ttttccgtgacggaccgtgcataagtctcctggaatggagt-gtcata
gagggtgagaatcccgtatatggcacggactcccgttgc-tc-tgtgatacactctcgac
gagtcgcgttgtttgggaatgcagcgctaaatgggtggtaaatgccatctaaagctaaat
attggcgagagaccgatagcgaacaagtaccgtgagggaaagatgaaaagcactttggaa
agagagt-gaaacagtacgtgaaattgttgaaagggaaacgcttgaagtcagtcgcgccg
-ttcgggattcagccttgctt-------ctgctcggtttacttcccgttgggtgggtcaa
ca-tcagtttcgatcggaggagaaagacttgg-ggaaggtggcagcattcgtgctgtg-t
tatagccccgtgttgtatacttcg------------------------------------
------------------------------------------------------------
------------------------------------------------------------
------------------------------------------------------------
------------------------------------------------------------
------------------------------------------------------------
------------------------atgattacg---aatg-gttgccgtctgtgctggcc
aga----------------actggcaagtgcacggcggt-gg-----------ctttc--
atc------c---aat----ac----ccct-gtgaacctttggcctc-------------
-------tt-gctagcttcggc--cggcagagga--------------------------
--------att-t-tacacaaact---cgaatgtaatg-a--aa--t-ata-ttgtcgtg
cgcaa-gcac-----ta---atgtacaactttcaacaacggatctcttggctctcgcatc
gatgaagaacgcagcgaaatgcgataagtaatgtgaattgcagaattcagtgaatcatcg
aatctttgaacgcaccttgcaccctttgg--tattcc-gaagggtatgctcgtttgagtg
tca-ttgtact-ctcacactcccga--tctt----------ggtt---gggag--cggtg
gac-ttgggtg---ttgctgc-------tta-c-cgtggctcacctcaaatggattcg-t
gcatct-ctt-ggttgga-cata-----------------gtacggcgtgat-aagtg--
-tcttcgccggcgcc---tcac---t----------t---t-gagggtggccgatc--g-
-ggagctctg-tgc-ttc--taa----ccgtc-c-------tc----ggac-aa------
--------ca-a---ctgacaacttgacctcaaatcgagtaggact
>NIBRFG0000504700__
------------------------------------------------------------
------------------------------------------------------------
------------------------------------------------------------
------------------------------------------------------------
------------------------------------------------------------
------------------------------------------------------------
------------------------------------------------------------
------------------------------------------------------------
------------------------------------------------------------
------------------------------------------------------------
------------------------------------------------------------
------------------------------------------------------------
------------------------------------------------------------
------------------------------------------------------------
------------------------------------------------------------
------------------------------------------------------------
------------------------------------------------------------
------------------------------------------------------------
------------------------------------------------------------
--------------------tt--gaatctggc-acc-tttggt-gtccgaa-ttgtaat
ctagagaagtg-ttttctgtgatggaccatgcataagtctcctgggatggagc-gtcata
gagggtgagaatcccgtatatggcatggactcccgttgc-tc-tgtgatacactctcgac
gagtcgagttgtttgggaatgcagctccaaatgggtggtaaatgccatctaaagctaaat
attggcgagagaccgatagcgaacaagtaccgtgagggaaagatgaaaagcactttggaa
agagagt-gaaacagtacgtgaaattgttgaaagggaaacgcttgaagtcagtcacaccg
-ttcgggattcagccttgctt-------ctgctcggtttacttcctgttgggtgggtcaa
ca-tcagttttggtcagaggagaaatgcttgg-ggaatgtggcagcattcgtgctgtg-t
tatagccccttgttgtatact---------------------------------------
------------------------------------------------------------
------------------------------------------------------------
------------------------------------------------------------
------------------------------------------------------------
------------------------------------------------------------
---------------------------attgta---gatc-gttgcctcctgtgctggct
--------------------tctgcaagtgcacggtggt-ga-----------ctttttc
atc------c----ac----tc----ccct-gtgagcctttggcctc-------------
-------tt-gctggctttggt--cggcagagga--------------------------
--------ttt-t-tacacaaact---tgaatgtaatg-a--ga--a-ata-ctgttgtg
cgcaa-gcac-----ta---atgtacaactttcaacaacggatctcttggctctcgcatc
gatgaagaacgcagcgaaatgcgataagtaatgtgaattgcagaattcagtgaatcatcg
aatctttgaacgcaccttgcaccctttgg--cattcc-gaagggtatgctcgtttgagtg
tca-ttgtact-ctcacactctcaa--tcct---tt---tgggtt---gggag--tggtg
gac-ttgggca---ttgctgc------ttta-c-tgcagcttgcctcaaatgtgttag-t
gcaact-cca-ggttgga-cata-----------------gtacggcgtgat-aaatg--
-tcttcgccggcacc---tcgc--------------a---a-gagggtgactgatc--a-
-ggagctctg-tgc-ttc--aaa----ccgtc-t-------tc----ggac-aa------
--------tcat---ctgacaacttgacctcaaatcg---------
>Ryvarden_45376_Tremelloscypha_dichroa
tcttccagtgtgctgagaccagtagaccattcgatatctcacgagcaatcaaagtcgcca
ctatatccaatggcctcaagtactcgctcgcgactgggaactggggtgaccaacagcacg
ctatgtcttcgaaagccggtgtttcacaggtgctcaatcgctataccttcgcctccactc
tctcccatctccgacgttgtaatactcctctcggacgagaaggcaagatcgcgaagcccc
gccagttgcacaacacacactgggggatggtctgccccgctgaaacgcccgaaggccagg
catgtggacttgtcaagaatctcgcgctcatggcatgcatctccgtcggctcgtactctg
caccagtcggagagttcttggacgaatggggcttggagtctcttgaggaaaacgcgcagg
ccgccacaccttgtacaaaagtct-t-tgtcaatggtgtttggatgggtgtgcatcgcga
tccggcggcgctcgtgcgaacgttaaagaagttgcgacgcaatgaggatttgaaccctga
agtatcagtcgtgcgagatattcgagagaaggagctgaggatctataccgactccgggag
ggtgtgccggccgctcttcgtggtcaatgagggcaagctcttgatcgagaaagaacacgt
gatgaaaattgcg---gaaaagc------------agggttatgggtggtccgatctcat
tcacgacggtgttgttgagctgcttgatgcagaggaagaggagacggtcatgatttgcat
gagccctgaggacttggaggccgctcggactcaagccgatacgcagtatcatacggagat
tgctgcccctgaccccgcacagagagtcaaaactgtcatcaaggcgcacgcttggagcca
ttgcgagatccacccaagtatgatcttgggtgtctgcgcgagc-----------------
------------------------------------------------------------
-----------------------------------------gctgaacttaagcatatca
ataagcggaggaaaagaaactaa-caaggattcccttagtaacggc-ga----gtgaaga
gggaagag----ctcaaatttt--gaatctggc-gcc-tttggc-gtccgag-ttgtaat
ctagagaagtg-ttttccgtggcggaccgtgcacaagtctcctggaatggagctgtcata
gagggtgagaatcccgtacatggcacggactcccgttac-tc-tgcgatacactctcgac
gagtcgagttgtttgggaatgcagctctaattgggtggtaaatgccatctaaagctaaat
attggcgagagaccgatagcgaacaagtaccgtgagggaaagatgaaaagcactttggaa
agagagt-gaaacagtacgtgaaattgttgaaagggaaacgcttgaagtcagtcacgccc
-ttcaggattcagccttgctt-------ctgctcggtttacttcctgttcggtgggtcaa
cg-tcagtttcgatcggaggagaaaggcttgg-ggaaggtggcagcacttgtgctgtg-t
tatagccccgtgttgtatacttcga-ttgggactgaggaccgcagcgcgcctt-tacggc
cgggg---ct-tgccca----cgtacgcgcttaggatgttggcataatggctttaa----
------------------------------------------------------------
------------------------------------------------------------
------------------------------------------------------------
------------------------------------------------------------
---gaacctgcggaaggatcattatcgattaag---aatg-gttgccctctgtgctggcc
ccc-----------------cgggcaagtgcacgttggt-ga-----------ctttc--
atc------c---aac-----c----cctt-gtgcacctttggcctc-------------
-------tt-gttggctttggc--tggcaagagg--------------------------
------atttt-tacacacacact---agaatgtaatg-a--ta--g-acc-actcagtg
cgcga-gcactgc--ta---atgtacaactttcaacaacggatctcttggctctcgcatc
gatgaagaacgcagcgaaatgcgataagtaatgtgaattgcagaattcagtgaatcatcg
aatctttgaacgcaccttgcaccctttgg--cattcc-gaagggtatgctcgtttgagtg
tca-ttgtaat-ctcacactctcca--attcgggct---cggatt---gggag--tggtg
gac-ttgggtgttgctgctgc------ttca-c-ggtggctcgccttaaatgcattag-t
gcaact-ctg-agttgga-cata-----------------gtacggcgtgat-aagta--
-tcttcgccggcacc---tcgtaa-t----------a---a-gagggtggctaatt--t-
-ggggcgctg-tgc-ttc--taa----tcgtc-t-------tc----ggac-aa------
--------tc-t---ctgacaacttgacctcaaatcgagtaggact
>RoKi_946__
------------------------------------------------------------
------------------------------------------------------------
------------------------------------------------------------
------------------------------------------------------------
------------------------------------------------------------
------------------------------------------------------------
------------------------------------------------------------
------------------------------------------------------------
------------------------------------------------------------
------------------------------------------------------------
------------------------------------------------------------
------------------------------------------------------------
------------------------------------------------------------
------------------------------------------------------------
------------------------------------------------------------
------------------------------------------------------------
------------------------------------------------------------
------------------------------------------------------------
-------gaggaaaagaaactaa-caaggattcccctagtaacggc-ga----gtgaaga
gggaaaag----ctcaaatttt--gaatctggc-gtcttttggc-gtccgag-ttgtaat
ctagagaagtg-ttttccgtggcggaccgtgcacaagtctcctggaatggggc-atcata
gagggtgagaatcccgtatatggcatggactaccgttac-tc-tgtgatacactctcaac
gagtcgagttgtttgggaatgcagctctaaatgggtggtaaatgccatctaaagctaaat
actggcgagagaccgatagcgaacaagtaccgtgagggaaagatgaaaagcactttggaa
agagagtggaaacagtacgtgaaattgttgaaagggaaacgcttgaagtcaggcgcaccc
-tcggggactcagccttgctt-------ctgcatggtttacttcgccttgggtgggtcaa
cg-tcagtgttggtcagaggggaaagacttgg-ggaaggtagcagaatttattctgtg-t
tatagcctcttgttgtatactttga-ctggaactgaggaccgcagcgcgcctt-tacggc
cgggg---ct-tgccca----cgtacgcgcttag--------------------------
------------------------------------------------------------
------------------------------------------------------------
------------------------------------------------------------
------------------------------------------------------------
------------------------------------------------------------
------------------------------------------------------------
------------------------------------------------------------
------------------------------------------------------------
------------------------------------------------------------
------------------------------------------------------------
------------------------------------------------------------
------------------------------------------------------------
------------------------------------------------------------
------------------------------------------------------------
------------------------------------------------------------
------------------------------------------------------------
------------------------------------------------------------
----------------------------------------------
>SFC20230908-05__
------------------------------------------------------------
------------------------------------------------------------
------------------------------------------------------------
------------------------------------------------------------
------------------------------------------------------------
------------------------------------------------------------
------------------------------------------------------------
-------------------------------------------------gtgcatcgcga
tccagctgcactcgtacgaacattgaagaagttgcgacgcaatgaggatttaaatcctga
agtgtcagtcgtgcgagatattcgggagaaggagctgaggatctataccgactctggacg
ggtgtgccgaccgctcttcgtagtcaatgatggcaggctcttgattcagaaggaacatgt
gatgaagattgcg---gagaagc------------aggggtatgggtggtcagatctcat
tcatgatggcgttgttgagctgcttgatgcggaggaagaggagacagtcatgatctgtat
gagccctgaggacttggaggccgctcgaacccaagccgatacccagtaccatacggagat
cgctgcccctgaccccgcacagcgagtcaaaacagtcatcaaggcacatgcctggagcca
ttgcgagattcatccaagtatgattttgggtgtttgcgcgagcatcattccttttccaga
tcacaaccaagtaag---------------------------------------------
------------------------------------------------------------
----------------------------gattcccctagtaacggc-ga----gtgaaga
gggaagag----ctcaaatttt--gaatctggc-gtc-tttggc-gtccgag-ttgtaat
ctaaagaagtg-ttttccgtgacggaccgtgcacaagtctcctggaatggagc-gtcata
gagggtgagaatcccgtatatggcacggactcccgttacttc-tgtgatacactctcaac
gagtcgagttgtttgggaatgcagctccaaatgggtggtaaatgccatctaaagctaaat
attggcgagagaccgatagcgaacaagtaccgtgagggaaagatgaaaagcactttggaa
agagagt-gaaacagtacgtgaaattgttgaaagggaaacgcttgaagtcagtcgcgccc
-tttgggattcagccttgctt-------ctgcttggtttacttccctttgggtgggtcaa
ca-tcagttttggtcagaggagaaaggcttgg-ggaaggtagcaacattcgtgttgtg-t
tatagccccttgttgtatact---------------------------------------
------------------------------------------------------------
------------------------------------------------------------
------------------------------------------------------------
------------------------------------------------------------
------------------------------------------------------------
------------cgggagacattattgattgtg---aatc-gttaccttctgtgctggct
--------------------ccggcaagtgcacgttggt-ga-----------ctttc--
att----ccc---aac----ac----tctt-gtgaacctttggcctc-------------
-------tt-gctagctccggc--tggcagagga--------------------------
-------tttt-tacacacacact---cgaatgtaatgaa--aa--acctc-ttgttgtg
cgcaa-gcac-----ga---atgtacaactttcaacaacggatctcttggctctcgcatc
gatgaagaacgcagcgaaatgcgataagtaatgtgaattgcagaattcagtgaatcatcg
aatctttgaacgcaccttgcaccctttgg--tattcc-gaagggtatgctcgtttgagtg
tca-ttgtact-ctcacacttctga--ttcc---tt---ttggga-ttgggag--cggtg
gac-ttgggtg---ttgctgc------ttta-gttgtggctcacctcaaataaggtag-t
gcaact-ctt-ggttgga-cata-----------------gtacggcgtgat-aagtg--
-tcttcgccggcgcc---tccttaca----------a---g-gagggtggccgatc--g-
-ggagctctg-tgc-ttc--aaa----ccgtc-t-------tc----ggac-aa------
--------cc-t---ttgacaacttgacctcaaatcgagtagg---
>ASV40__
------------------------------------------------------------
------------------------------------------------------------
------------------------------------------------------------
------------------------------------------------------------
------------------------------------------------------------
------------------------------------------------------------
------------------------------------------------------------
------------------------------------------------------------
------------------------------------------------------------
------------------------------------------------------------
------------------------------------------------------------
------------------------------------------------------------
------------------------------------------------------------
------------------------------------------------------------
------------------------------------------------------------
------------------------------------------------------------
------------------------------------------------------------
-----------------------------------ctacccgctgaacttaagcatatca
ataagcggaggaaaagaaactaa-caaggattcccctagtaacggc-ga----gtgaaga
gggaagag----ctcaaatttt--gaatctggc-gtc-tttggc-gtccgaa-ttgtaat
ctagagaagtg-ttttccgtgacggaccgtgcataagtctcctggaatggagt-gtcata
gagggtgagaatcccgtatatggcacggactcccgttgc-tc-tgtgatacactctcgac
gagtcgcgttgtttgggaatgcagcgctaaatgggtggtaaatgccatctaaagctaaat
attggcgagagaccgatagcgaacaagtaccgtgagggaaagatgaaaagcactttggaa
agagagt-gaaacagtacgtgaaattgttgaaagggaaacgcttgaagtcagtcgcgccg
-ttcgggattcagccttgctt-------ctgctcggtttacttcccgttgggtgggtcaa
ca-tcagtttcggtcggaggagaaagacttgg-ggaaggtggcagcattcgtgctgtg-t
tatagccccgtgttgtatacttcga-ctgggactgaggatcgcagcacgcctc-t--ggc
cgggg---tt-cgccca----cgtacgtgcttaggatgttggcataatggctttaagcga
cccgtcttgaaacacggaccaaggagtctaacatgtgcgcgagtgtttgggtgttaaact
cggacgcgaaatgaaagtgaaaagttgggaacacatc-tgtgtgcaccgacgcccggagc
tgaccttctgtgacgcatctgcggtagagcgtatatgttgggacccgaaagatggtgaac
tatgcctgaatagggtgaagccagaggaaactctggtggaggctcgtagcgat-------
------------------------atgattacg---aatc-g-tgccttctgtgctggcc
aga--------------acactggcaagtgcacgttggt-g------------ctttc--
atc------c---aat-----c----ccct-gtgaacctttggcctc-------------
-------tt-gctagcctcggc--cggcagagga--------------------------
--------att-t-tacacacact---cgaatgtaatg-a--aa--t-ata-ttgtcgtg
cgcaa-gcac-----ta---atgtacaactttcaacaacggatctcttggctctcgcatc
gatgaagaacgcagcgaaatgcgataagtaatgtgaattgcagaattcagtgaatcatcg
aatctttgaacgcaccttgcaccctttgg--cattcc-gaagggtatgctcgtttgagtg
tca-ttgtact-ctcacactcccga--tctt-----------gtt---gggag--cggtg
gac-ttgggtg---ctgctgc-------tta-c-cgtggctcacctcaaatggattcg-t
gcatct-ctt-ggttgga-cata-----------------gtacggcgtgat-aagtg--
-tcttcgccggcgcc---tcac--------------t---g-gagggtggccgatc--g-
-ggagctctg-tgc-ttc--taa----ccgtc-c-------tc----ggac-aa------
--------ca-a---ctgacaa------------------------
>rtOTU_51_OM236655__
------------------------------------------------------------
------------------------------------------------------------
------------------------------------------------------------
------------------------------------------------------------
------------------------------------------------------------
------------------------------------------------------------
------------------------------------------------------------
------------------------------------------------------------
------------------------------------------------------------
------------------------------------------------------------
------------------------------------------------------------
------------------------------------------------------------
------------------------------------------------------------
------------------------------------------------------------
------------------------------------------------------------
------------------------------------------------------------
------------------------------------------------------------
------------------------------------------------------------
------------------------------------------------------------
------------------------------------------------------------
------------------------------------------------------------
------------------------------------------------------------
------------------------------------------------------------
------------------------------------------------------------
------------------------------------------------------------
------------------------------------------------------------
------------------------------------------------------------
------------------------------------------------------------
------------------------------------------------------------
------------------------------------------------------------
------------------------------------------------------------
------------------------------------------------------------
-----------------------------------------------------tccgt-a
ggtgaacctgcggaaggatcattagtgatttag---tatc-gttaccttcagtgctggct
ggt--------------cctccagcatgtgcacgttggt-ga-----------ctttc--
atc------c----ac----ac----ccct-gtgaacctttggcctc-------------
-------tt-gctggctttggc--tggcagagga--------------------------
--------ttt---tacaccaact---cgaatgtaatg-a--aa--a-cta-ctgtcgtg
cgcaa-gcac-----ta---atgtacaactttcaacaacggatctcttggctctcgcatc
gatgaagaacgcagcgaaatgcgataagtaatgtgaattgcagaattcagtgaatcatcg
aatctttgaacgcaccttgcaccctttgg--tattcc-aaagggtatgctcgtttgagtg
tca-ttgtact-ctcacactctctg--atcc---tt---tgggtt---gggag--tggtg
gac-ttgggtg---ttgctgc------tgct-g-cgtggctcacctcaaatgcattag-t
gcacct-cct-ggttgga-cata-----------------gtacggcgtgat-aagtg--
-tcttcgccggcgcc---tcga--------------a---a-gagggtggctgatt--g-
-ggagctctg-tgc-ttcataaa----ccgtc-t-------tt----ggac-aa------
--------tg-t---ctgacaacttgacctcaaatcgagt------
>OTU_89_OM236586__
------------------------------------------------------------
------------------------------------------------------------
------------------------------------------------------------
------------------------------------------------------------
------------------------------------------------------------
------------------------------------------------------------
------------------------------------------------------------
------------------------------------------------------------
------------------------------------------------------------
------------------------------------------------------------
------------------------------------------------------------
------------------------------------------------------------
------------------------------------------------------------
------------------------------------------------------------
------------------------------------------------------------
------------------------------------------------------------
------------------------------------------------------------
------------------------------------------------------------
------------------------------------------------------------
------------------------------------------------------------
------------------------------------------------------------
------------------------------------------------------------
------------------------------------------------------------
------------------------------------------------------------
------------------------------------------------------------
------------------------------------------------------------
------------------------------------------------------------
------------------------------------------------------------
------------------------------------------------------------
------------------------------------------------------------
------------------------------------------------------------
------------------------------------------------------------
------------------------------------------------------------
------------------------------------------------------------
------------------------------------------------------------
------------------------------------------------------------
------------------------------------------------------------
------------------------------------------------------------
-----------------------------------------------tggctctcgcatc
gatgaagaacgcagcgaaatgcgataagtaatgtgaattgcagaattcagtgaatcatcg
aatctttgaacgcaccttgcaccctttgg--tattcc-gaagggtatgctcgtttgagtg
tca-ttgtact-ctcacactctctg--atcc---tt---tggattattgggag--tggtg
gac-ttgggtg---ttgctgttactgttact-g-cgcggctcacctcaaatgcattag-t
gcaact-cct-ggttgga-cata-----------------gtacggcgtgat-aagtg--
-tcttcgccggcgcc---tcga--------------a---a-gagggtggctgatt--g-
-ggagctctg-tgc-ttc-ttaa----ctgtc-t-------tt----ggac-ac------
--------ta-t---ctgacaacttgacctcaaatcgagtaggact
>SFC20230729-09__
------------------------------------------------------------
------------------------------------------------------------
------------------------------------------------------------
------------------------------------------------------------
------------------------------------------------------------
------------------------------------------------------------
------------------------------------------------------------
--------------------------------------tttggatgggtgtgcaccgcga
cccggcggcgctcgtacgaacgttgaagaagttgcgacgcaatgaggatctaaaccctga
agtatcagtcgtgcgggatatccgagagaaggagctgaggatctataccgactctggacg
ggtgtgccgaccgctcttcgtagtcaatgatggcaaactcctggttcagaaggaacacgt
agtgaagatcgca---gagaagc------------agggctatgggtggtccgatctcat
tcatgatggcgttgttgagctccttgatgcggaggaagaggagacggttatgatttgcat
gagccctgaggacttggaggccgcacggacgcaggccgatacacagtatcatacggagat
cgctgcacctgaccccgcccagcgagtcaaaacagtcgtcaaggcgcatgcatggagcca
ttgtgagattcatccaagtatgatcttgggtgtttgtgcgagcatcattccattccctga
ccacaaccaggtaagctactccttct-----ctccg-tggcaat-ctctgacggtccgta
cagtcccctcgtaatacttatcaatctgcgatggg-------------------------
------------------------------------------------------------
-ggaagag----ctcaaatttt--gaatctggc-accttttggt-gtccgaatttgtaat
ctagagaagtg-ttttctgtgatggaccatgcataagtctcctgggatggagc-gtcata
gagggtgagaatcccgtatatggcatggactcccgttgc-tc-tgtgatacactctcgac
gagtcgagttgtttgggaatgcagctccaaatgggtggtaaatgccatctaaagctaaat
attggcgagagaccgatagcgaacaagtaccgtgagggaaagatgaaaagcactttggaa
agagagt-gaaacagtacgtgaaattgttgaaagggaaacgcttgaagtcagtcacaccg
-ttcgggattcagccttgctt-------ctgctcggtttacttcctgttgggtgggtcaa
ca-tcagttttggtcagaggagaaatgcttgg-ggaatgtggcagcattcgtgctgtg-t
tatagccccttgttgtatact---------------------------------------
------------------------------------------------------------
------------------------------------------------------------
------------------------------------------------------------
------------------------------------------------------------
------------------------------------------------------------
-----------------------------tgtg---aatc-gttgcctcctgtgctggct
--------------------tctgcaagtgcacggtggt-ga-----------ctttttc
atc------c----ac----tc----ccct-gtgagcctttggcctc-------------
-------tt-gctggctttggt--cggcagagga--------------------------
--------ttt-t-tacacaaact---tgaatgtaatg-a--ga--a-ata-ctgttgtg
cgcaa-gcac-----ta---atgtacaactttcaacaacggatctcttggctctcgcatc
gatgaagaacgcagcgaaatgcgataagtaatgtgaattgcagaattcagtgaatcatcg
aatctttgaacgcaccttgcaccctttgg--cattcc-gaagggtatgctcgtttgagtg
tca-ttgtact-ctcacactctcaa--tcct---tt---tgggtt---gggag--tggtg
gac-ttgggca---ttgctgc------ttta-c-tgcagcttgcctcaaatgtgttag-t
gcaact-cca-ggttgga-cata-----------------gtacggcgtgat-aaatg--
-tcttcgccggcacc---tcgc--------------a---a-gagggtgactgatc--a-
-ggagctctg-tgc-ttc--aaa----ccgtc-t-------tc----ggac-aa------
--------tcat---ctgacaacttgacctcaaatcgagtaggact
>ASV38__
------------------------------------------------------------
------------------------------------------------------------
------------------------------------------------------------
------------------------------------------------------------
------------------------------------------------------------
------------------------------------------------------------
------------------------------------------------------------
------------------------------------------------------------
------------------------------------------------------------
------------------------------------------------------------
------------------------------------------------------------
------------------------------------------------------------
------------------------------------------------------------
------------------------------------------------------------
------------------------------------------------------------
------------------------------------------------------------
------------------------------------------------------------
-----------------------------------ctacccgctgaacttaagcatatca
ataagcggaggaaaagaaactaa-caaggattcccttagtaacggc-ga----gtgaaga
gggaagag----ctcaaatttt--gaatctgat-atc-ttcaat-gtcagag-ttgtaat
ctagagaagtg-ttttccgtgatggaccatgcataagtcttctggaatggagt-gtcata
gagggtgagaatcccgtttatggcatggactcccattac-tc-tgtgatacactctcaac
gagtcgagttgtttgggaatgcagctccaaatgggtggtaaatgccatctaaagctaaat
actggcgagagaccgatagcaaacaagtaccgtgagggaaagatgaaaagcactttgaaa
agagagt-gaaacagtacgtgaaattgttgaaagggaaacgcttgaagtcagtcacaccc
gttcaggattcagccttgctt-------ctgctaggtttacttcctgttgggtgggtcaa
ca-tcagttttcatcagaggaaaaaggtttgg-ggaaggtggcagcattcgtgctgtg-t
tatagccccttgctgtatactttga-taaggactgaggactgcagcacgccttct--ggc
tgggg---tt-cgccca----catacgtgcttaggatgttggcaaaatggctctaagcga
cccgtcttgaaacacggaccaaggagtctaacatgtgcgcaagtgtttgggtgtgaaact
cagacgcgaaatgaaagtgaaaggttgggaacactca-tgtgtgcaccgacgcccggagc
tgaccttctgtgatgcatctgcggtagagcgcatttgttgggacccgaaagatggtgaac
tatgcctgaatagggtgaagccagaggaaactctggtggaggctcgtagcgat-------
------------------------ttgattatg---aatc-gttgccatctgtgctggct
--------------------ctagcatgtgcacgttggt-ga-----------ctttc--
atc------c----ac----ac----actt-gtgaacctctggcctc-------------
-------tt-gcttgctttggc--ttgcagagga--------------------------
-------ttttacacacacacacc---taaatgtaatg-a--aa--a-ctg--ttgagtg
cactc-gcac-----ta---ttatacaactttcaacaacggatctcttggctctcgcatc
gatgaagaacgcagcgaaatgcgataagtaatgtgaattgcagaattcagtgaatcatcg
aatctttgaacgcaccttgcaccctttgg--tattcc-aaagggtatactcgtttgagtg
tca-ttgtact-ctcacactctctg--atct----t---aggatt---gggag--tggtg
gat-ttgggtg---ttgctgc------ttca-c-tgtggctcacctcaaatgcattag-t
gcaact-ctt-gactgaaccata-----------------gtatggcatgat-aagta--
-tctttgccagcacc---tctc--------------a---g-caggatggtcaatc--c-
-agagctctg-tgc-ttc--caa----ccgtc-c-------ta----ggac-aa------
--------tc-t---ttgacaa------------------------
>TUB_20203_Ditangium_cerasi
tgttycagtgcgcagaaagcgggagacctttcgacgttacrcgtgcaatcaargtcgcca
ccatttctaacggtctcaaatactccctcgccacygggaactggggtgaccaacaacacg
ccatggcatcgaaagckggsgtctctcaagtgctcaatcgctacacttttgcctccacmc
tttcccatctgcgacgtaccaacactccyttgggccgagaaggcaaggtcgcgaagcccc
gtcagctrcacaatacgcattgggggatggtctgccctgccgagacgccagaagggcaag
cttgcgggcttgtgaagaaccttgcgttaatggcgtgtatmtccgtagggtcgtactccg
cacctgttggagagtttytggacgaatggggattggaatcactagaggaaaacgctcagg
ccgcgtcgccctgtacgaargtgt-t-cgtcaatggagtgtggatgggcgtgcatcgcga
tccggcggctttggtcaagaccctcaaacgattacggcgaaatgaagatctcaatcctga
agtctctgtcgttcgggatattcgagagaaggaattgcgratatacaccgaytcgggacg
cgtttgccgtccggtcttcgtcgtcaatgagggcaaactcctgaccacgaaagaacacgt
gcggaagatcatgaccaaggagg------------atgggtacaattggtacaarttgat
gagcgatggagtgattgagctcttggacgcrgaagaagaagagacggtgatgatttgcat
gagtcccgaggacttagaagcggcgcagaacaaggcggatcagcartatcatacggaggc
ggtggcacctgacccggcgcagagagtyaagacggtcatcaaggcrcatgcttggagtca
ttgtgagatccatccragcatgatcttgggtgtctgcgcgagcattattccgttcccgga
tcacaaccaagtatggaaatatcttc-----------tattgaactatt-----------
-----------------------------------------gctgaacttaagcatatca
ataagcggaggaaaagaaactaa-caaggattcccctagtaacggc-ga----gtgaaga
gggatgag----ctcaaatttt--gaatctggc-gtc-ttcggc-gtccgag-ttgtaat
ctagagaagtg-ttttccgcgatggaccgtgcacaagtctcctggaacggtgc-gtcata
gagggtgagaatcccgtatatggcacggactaccattgc-tc-tgcgatacactctcgac
gagtcgagttgtttgggaatgcagctcaaagtgggtggtaaattccatctaaagctaaat
attggcgagagaccgatagcgaacaagtaccgtgagggaaagatgaaaagcactttggaa
agagagt-gaaacagtacgtgaaattgttgaaagggaaacgcttgaagtcagtcgcgccc
-gtttggattcagccttgctt-------ctgctcggtttacttcctcgcgggcgggtcaa
cg-tcagttttggtcggaggagaaagcctttg-ggaatgtggcagcattcgtgctgtg-t
tatagacctttggtgtatacttcgr-ccgggactgaggaccgcagcgcgcctt-tatggc
ygggg---yt-cgccca----catacgcgcttaggatgttggcataatggctttaagcga
cccgtcttgaaacacggaccaaggagtctaacatgtgcgcgagtgtttgggtgttaaacc
cgagcgcgyaattaaagtgaaaggttgggaacgcttt-tgcgtgcaccgacgcccggagc
agaccttctgtgacgcacccgcggtagagcgtatatgttgggacccgaaagatggtgaac
tatgcctgaatagggtgaagccagaggaaactctggtggaggctcgtagcgat-------
--tgaacctgcggaaggatcattagagaatttg---aacg-tcgttcggttgtgctggct
ct------------------tttgcaagtgcacgccgttcgg-----------cttac--
atc------c---aac----------ccct-gtgcacctttggcctcgtcggtttggtcg
cgatcg-ta-atggtcgtcggc--tcgccgcggg--------------------------
------gattt---tacacaaact---cgtatgtaaar-g--aa--a-ttg-gaattgtg
ctct--gcacga---ta---atatacaactttcaacaacggatctcttggctctcgcatc
gatgaagaacgcagcgaaatgcgataagtaatgtgaattgcagaattcagtgaatcatcg
aatctttgaacgcaccttgcaccctttgg--tattcc-gaagggtatgcccgtttgagtg
tca-ttgtaat-ctcacaccctaag--attt----------gttt-cgagggg--aggtg
gac-ttggacg---ttgccgc------gtcg-c-tgcggctcgtctcaaatgcgttag-t
gcaact-ttt-ggttgga-cata-----------------gtacggcgtgat-aagta--
-tcttcgccggctct---ccgc--------------a---a-gggggtgttckatt-yg-
-aaagctctg-tgc-ttc--caa----tcgtc-t-------tc----ggac-aagccttc
--acgggctt-c---ttgacaacttgacctcaaatcgggtaggact
>SFC20130917-H16_Sebacina_ocreata
------------------------------------------------------------
------------------------------------------------------------
------------------------------------------------------------
------------------------------------------------------------
------------------------------------------------------------
------------------------------------------------------------
------------------------------------------------------------
-------------------gtcct-t-cgtcaacggcgtttggatgggtgtgcatcgcga
cccggcggcactcgtacgaacattgaagaagttgcggcgcaatgaggatctgaatcctga
agtatccgtcgtgcgggatattagagagaaggaactgaggatctacactgactctgggcg
ggtatgccgacccctcttcgtagtcaatgatggcaagctcttgattcagaaggaacatgt
gatgaagattgcg---gagaagc------------agggctatgggtggtccgatcttat
tcatgatggtgttattgaactgcttgatgcggaggaagaggagacggtgatgatttgcat
gagtcctgaggacttggaggctgctcgaacccaggccgatacccagtatcatacggagat
cgctgcccctgaccccgcacagcgagtcaaaacagtcattaaggctcatgcttggagcca
ttgcgagattcatccaagtatgatcttgggtgtttgcgcgagcatcattccgttcccaga
tcacaaccaggtaagctgtccccc---atccgtcca-caacaatactcttacggtttgga
cagtcccctcgtaatacctaccaatccgcgatg---------------------------
---------------------------------------------------------aga
gggaagag----ctcaaatttt--gaatctggc-gtc-tttggc-gtccgag-ttgtaat
ctagagaagtg-ttttccgtggcggaccgtgcataattctcctggaatggagc-ctcata
gagggtgagaatcccgtatatggcacggactcccgttgc-tc-tgtgatacactctcaac
gagtcgagttgtttgggaatgcagctcc-aatgggtggtaaatgccatctaaagctaaat
attggcgagagaccgat-gcaaacaagtaccgtgagggaaagatgaaaagcactttggaa
agagagt-gaaacagtacgtgaaattgttgaaagggaaacgcttgaagtcagtcgtgccc
-tttgggattcagccttgctt-------ctgctcggtttacttccctttgggtgggtcaa
ca-tcagtttgagtcggaagagaaagacttgg-ggaaggtggcagcattcgtgctgtg-t
tatagccccttgttgtatacttcga-----------------------------------
------------------------------------------------------------
------------------------------------------------------------
------------------------------------------------------------
------------------------------------------------------------
-----------------------------------------------------tccgt-a
ggtgaacctgcggaaggatcattagtgattatg---aaag-gttgccttctgtgctggct
--------------------gcggcaagtgcacgatggt-ga-----------ctttc--
atc------c---aac----ac----cctt-gtgcacctttggcctc-------------
-------tt-gctggcttcggc--tggctgggga--------------------------
----------t-t-tacacaaact---cgcatgtattg-a--gg--a-ccc-ttcatgtg
cgcaa-gcac-----ta---atatacaactttcaacaacggatctcttggctctcgcatc
gatgaagaacgcagcgaaatgcgataagtaatgtgaattgcagaattcagtgaatcatcg
aatctttgaacgcaccttgcaccctttgg--cattcc-gaagggtatgctcgtttgagtg
tcatttgcact-ctcacactcccaa--ttgc---tt---tggatt---gggag--cggtg
gac-ttgggtg---ctgctgc------ttga-c-tgtggctcacctgaaatatgttag-t
gcacct-ctt-gattgga-cata-----------------gtacggcgtgat-aagtg--
-tcttcgccggctcc---tcgc---a----------a---t-gagggtggccgatc--g-
-ggagctctg-tgc-ttc--aaa----ct-------------------------------
----------------------------------------------
>AFTOL-ID_1876__
------------------------------------------------------------
------------------------------------------------------------
------------------------------------------------------------
------------------------------------------------------------
------------------------------------------------------------
------------------------------------------------------------
------------------------------------------------------------
------------------------------------------------------------
------------------------------------------------------------
------------------------------------------------------------
------------------------------------------------------------
------------------------------------------------------------
------------------------------------------------------------
------------------------------------------------------------
------------------------------------------------------------
------------------------------------------------------------
------------------------------------------------------------
-------------------------------------acccgctgaacttaagcatatca
ataagcggaggaaaagaaactaa-caaggattcccctagtaacggc-ga----gtgaaga
gggaagag----ctcaaatttt--gaatctggc-gtc-tttggc-gtccgag-ttgtaat
ctagagaagtg-ttttccgtgacggaccgtgcataagtctcctggaatggagt-gtcata
gagggtgagaatcccgtacatggcatggactcccgttac-tc-tgcgatacactctcgac
gagtcgagttgtttgggaatgcagctccaaatgggtggtaaatgccatctaaagctaaat
atgggcgagagaccgatagcgaacaagtaccgtgagggaaagatgaaaagcactttggaa
agagagt-gaaacagtacgtgaaattgttgaaagggaaacgcttgaagtcagtcacactc
-tttgggattcagccttgcttgcttctgctgctcggtttacttcccatcgggtgggtcaa
ca-tcagttttagtcggaggagaaagacttgg-ggaaggtagcagcattcgtgctgtg-t
tatagacccttgttgtatacttcga-ttgggactgaggcccgcagcacgcctt-t--ggc
cgggg---tt-taccca----cgtacgtgcttaggatgttggcataatggctttaagcga
cccgtcttgaaacacggacc----------------------------------------
------------------------------------------------------------
------------------------------------------------------------
-----------------------------------------------------tccgt-a
ggtgaacctgcggaaggatcattagtgat--ta---aact-gttgccctctgtgctggct
---------------------ctgcaagtgcacgtcggt-ga-----------ctttc--
att-----cc---aat----ac----cctt-gtgaacctttggcctc-------------
-------tt-gctagcttcggc--tggcagagga--------------------------
--------ttc-tacatacaaact---cgcatgtaatg----aa--a-ctc-ttgttgtg
cacaa-gcac-----tac-tatatacaactttcaacaacggatctcttggctctcgcatc
gatgaagaacgcagcgaaatgcgataagtaatgtgaattgcagaattcagtgaatcatcg
aatctttgaacgcaccttgcaccctttgg--cattct-gaagggtatgctcgtttgagtg
tca-ttgtact-ctcacacttccga--tctt---------gcatt---gggag--cggtg
gac-ttgggt----ttgctgc------ctta-c-cgtagcttacctcaaatgtgttag-t
gcaact-ctt-ggttgga-cata-----------------gtacggcgtgat-aagta--
-tcttcgccggtgcc---tcgc---a----------attgc-gagggtggccgatc--g-
-gga-tgttg-tgc-tcc--aaa----ccgtc-t-------tc----ggac-aa------
--------tc-t---ctgacaacttgacctcaaatcgagtaagact
>ASV29__
------------------------------------------------------------
------------------------------------------------------------
------------------------------------------------------------
------------------------------------------------------------
------------------------------------------------------------
------------------------------------------------------------
------------------------------------------------------------
------------------------------------------------------------
------------------------------------------------------------
------------------------------------------------------------
------------------------------------------------------------
------------------------------------------------------------
------------------------------------------------------------
------------------------------------------------------------
------------------------------------------------------------
------------------------------------------------------------
------------------------------------------------------------
-----------------------------------ctacccgctgaacttaagcatatca
ataagcggaggaaaagaaactaa-caaggattcccctagtaacggc-ga----gtgaaga
gggaagag----ctcaaatttt--gaatctggc-gtc-tctggc-gtccgaa-ttgtaat
ctagagaagtg-ttttccgtgatggaccgtgcacaagtctcctggaatggagc-gtcata
gagggtgagaatcccgtatatggcacggactgccgttac-tc-tgtgatacactctcgac
gagtcgagttgtttgggaatgcagctctaaatgggtggtaaatgccatctaaagctaaat
attggcgagagaccgatagcgaacaagtaccgtgagggaaagatgaaaagcactttggaa
agagagt-gaaacagtacgtgaaattgttgaaagggaaacgcttgaagtcagtcacgccg
-ttcaggattcagccttgctt-------ctgcttggtttacttcctgttgggtgggtcaa
ca-tcagttttggtcggaggagaaaggcttgt-ggaaggtagcag----cttgctgtg-t
tatagccacttgttgtatacttcga-ctgggactgaggaccgcagcacgcctt-t--ggc
cgggg---ttacaccca----cgtacgtgcttaggatgttggcataatggctttaagcga
cccgtcttgaaacacggaccaaggagtctaacatgtgcgcaagtgtttgggtgttaaact
cggacgcgaaatgaaagtgaaaagttgggaacacttcctgtgtgcaccgacgcccggagc
tgatcttctgtgacgcatctgcggtagagcgtatatgttgggacccgaaagatggtgaac
tatgcctgaatagggtgaagccagaggaaactctggtggaggctcgtagcgat-------
------------------------gtgattgtg---aatc-gttaccttcagtgctggct
ggt--------------tctccagcaagtgcacgttggt-ga-----------ctttc--
atc------c-a-aat----ac----cctt-gtgaacctttggcctc-------------
-------tt-gctggcttcggc--tgacagagga--------------------------
--------ttt-tacacaccaact---cgaatgtaatg-a--aa--a-cta-ctgttgtg
cgcaa-gcac-----ta---atgtacaactttcaacaacggatctcttggctctcgcatc
gatgaagaacgcagcgaaatgcgataagtaatgtgaattgcagaattcagtgaatcatcg
aatctttgaacgcaccttgcaccctttgg--tattcc-gaagggtatgctcgtttgagtg
tca-ttgtact-ctcacactctctg--atcc---tt---tggatt---gggag--tggtg
gac-ttgggtg---ttgctgt------tact-g-tgcggctcacctcaaatgcattag-t
gcaact-cct-gattgga-cata-----------------gtacggcgtgat-aagtg--
-tcttcgccggcgcc---ttga--------------a---a-gagggtggctgatt--g-
-ggagctctg-tgc-ctcttaaa----ctgtc-t-------tt----ggac-ac------
--------tt-t---ctgacaa------------------------
>TUB_19988_Sebacina_dimitica
ttctccagtgcgctgagactggcagactattcgatgtctcacgagcaatcaaagtcgcca
ctatttctaatggcctcaagtactcactcgcgactggaaactggggtgatcaacagcacg
ccatgtcctcgaaagccggtgtgtcacaagtrctcaatcgctataccttcgcctctactc
tctcccatcttagaaggtgtaatactcctcttggacgtgaaggtaaaattgcgaagcccc
gtcagctacacaatactcactggggcatggtctgccccgctgagacgcccgaaggccaag
catgtgggcttgtcaagaatctcgcgctcatggcatgcatctccgtcggctcgtattctg
cgccagtcggagagttcctcgacgagtggggcttggagtctctcgaggaaaacgcgcagg
ccgccacaccttgcacaaaggtct-t-cgtcaatggcgtttggatgggtgtgcatcgcga
tccggcagcacttgtacgaacgctgaagaagctgcgacgcaatgaggatctaaacccyga
agtatcagtcgtrcgggatattcgagagaaggagctaaggatctataccgactctgggmg
ggtgtgccgcccgctcttcgtagtcagtgatggcaaactcttgatccaaaaggaacacgt
gatgaagattacg---gagaaac------------agggctacgcctggtccgatctcat
ycatgatggcgttattgagctgctggatgcagaggaagaggagactgtcatgatttgcat
gagtcctgaagacttggaagccgctcgtacccaagccgatacaacgtatcacacagagag
cgctgcccctgaccctgcacagcgagtcaaaacggtcatcaaagcccatgcttggagcca
ttgcgagattcacccaagcatgatcttaggtgtttgcgcaagcwtcatcccgttcccaga
tcacaaccaggtaagctactcctcc-----------------------------------
-----------------------------------------gctgaacttaagcatatca
ataagcggaggaaaagaaactaa-caaggattcccctagtaacggc-ga----gtgaaga
gggaagag----ctcaaatttt--gaatctggc-gtc-tttggc-gtccgaa-ttgtaat
ctagagaagtg-ttttccgtgacggaccgtgcacaagtctcctggaatggagc-gtcata
gagggtgagaatcccgtatatggcatggactgccgttgc-tc-tgtgatacactctcgac
gagtcgagttgtttgggaatgcagctctaaatgggtggtaaatgccatctaaagctaaat
attggcgagagaccgatagcgaacaagtaccgtgagggaaagatgaaaagcactttggaa
agagagt-gaaacagtacgtgaaattgttgaaagggaaacgcttgaagtcagtcgcgccg
-ttcgggattcagccttgctt-------ctgctcggtttacttcctgttgggtgggtcaa
ca-tcagttttggtcggaggagaaaggcttgg-ggaatgtggcagcattcgtgctgtg-t
tatagcccctcgttgtatacttcgg-ctgggactgaggaccgcagcacgcctt-t--ggc
cgggg---tt-cgccca----cgtacgtgcttaggatgttggcataa-------------
------------------------------------------------------------
------------------------------------------------------------
------------------------------------------------------------
-----------------------------------------------------tccgt-a
ggtgaacctgcggaaggatcattaatgattgcg---aatg-gttgccttcggtgctggct
ctt--------------------gcaagtgcacgttggt-gg-----------ctttc--
atc------c---aat----ac----ccct-gtgaacctttggcctc-------------
-------tt-gctagcttcggc--gtgcagagga--------------------------
-------tttt-----tacacact---cgaatgtaatg-a--aa--a-cta-ttgtcgtg
cgcaa-gcac-----ta---atgtacaactttcaacaacggatctcttggctctcgcatc
gatgaagaacgcagcgaaatgcgataagtaatgtgaattgcagaattcagtgaatcatcg
aatctttgaacgcaccttgcaccctttgg--tattcc-gaagggtatgctcgtttgagtg
tca-ttgtact-ctcacactctctg--atcc---tt---tggatt-cagggag--tggtg
gac-ttgggtg--tttgctgc------tttc-c-ggtggctcacctcaaatgcgttag-t
gcacct-ctt-ggttgga-cata-----------------gtacggcgtgat-aagta--
-tcttcgccggcacc---tcgc--------------a---a-gagggtggccgatt--g-
-ggagctctg-tgctttc--aaa----ccgtc-t-------tc----ggac-aa------
--------tc-t---t-gacaacttgacctcaaatcgagtaggact
>_SeqID43_Sebacina_aciculicola
------------------------------------------------------------
------------------------------------------------------------
------------------------------------------------------------
------------------------------------------------------------
------------------------------------------------------------
------------------------------------------------------------
------------------------------------------------------------
------------------------------------------------------------
------------------------------------------------------------
------------------------------------------------------------
------------------------------------------------------------
------------------------------------------------------------
------------------------------------------------------------
------------------------------------------------------------
------------------------------------------------------------
------------------------------------------------------------
------------------------------------------------------------
------------------------------------------------------------
------------------------------------------------------------
------------------------------------------------------------
------------------------------------------------------------
------------------------------------------------------------
------------------------------------------------------------
------------------------------------------------------------
------------------------------------------------------------
------------------------------------------------------------
------------------------------------------------------------
------------------------------------------------------------
------------------------------------------------------------
------------------------------------------------------------
------------------------------------------------------------
------------------------------------------------------------
-----------------------------------------------------ttcgt-a
ggtg-acctgcgg-aggatcattatggattgtg---aatc-gttaccttctgtgctggct
--------------------ccggcaagtgcacgctggt-ga-----------ctttc--
atctattccc---aac----ac----cctt-gtgaacctctggcctc-------------
-------tt-gctagccccggc--tggcagagga--------------------------
-------tttt-tatacacagact---cgaatgtaatg-a--aa--acctc-ttgttgtg
cgcaa-gcac-----ga---atgtacaactttcaacaacggatctcttggctctcgcatc
gatgaagaacgcagcgaaatgcgataagtaatgtgaattgcagaattcagtgaatcatcg
aatctttgaacgcaccttgcaccctttgg--tattcc-gaagggtatgctcgtttgagtg
tca-ttgtact-ctcacacttctga--ttcc---tt---tgggat-ttgggag--cggtg
gac-ttgggtg---ttgctgc------ttga-gttgtggctcacctcaaatacgttag-t
gcaact-ctt-ggttgga-cata-----------------gtacggcgtgat-aagtg--
-tcttcgccggcgcc---tccttgca----------a---g-gagggtggccgatc--g-
-ggagctctg-tgc-ttc--aaa----ctgtc-t-------tc----ggac-ac------
--------tg-t---ttgacaacttgacctcaaatcgagtaggact
>MAFF_305842_Serendipita_vermifera
agccaaagtgtgtggaaagtggtaaagcatttgacgttggccgtgctatcaagctgggta
cgatcaccaatggcctcaaatattcgcttgcgacaggaaactggggagatcaacaaaatg
ccatgtcagcaaaagctggtgtttcacaagtgttgaaccgctatacctttgcctcgactc
tctctcatttgcgccgaaccaatacacccttgggtagagagggcaagattgcgaagcctc
gccagcttcacaatacacattggggcatggtatgcccagccgaaacccccgaagggcaag
catgtggactggtgaaaaacctatcacttatggcttgtatctcggtgggctcgtattcgg
ccccagttggtgaatttttggacgaatggggaatggaagctctagaagaaaatgcgcaat
cagatcgcccatccacaaaggtgt-t-tttaaacggtgtttggatgggcgttcatcggga
acccactcaacttttgaacactcttaagcatctgcgacgcaccgaagcgatccatgcaga
ggtttctgtcgttcgagatattcgagaaaaggagttgcgaatttatacagattccggacg
agtgtgtcgtcccttatttgtggtggagaaggacaaacttctcatcacgcccacgcaagt
tgctcgattgcga---gacgagaaggatgtcccaggtggctatcgctgggacaatctttt
caaagatggtgtcgtggagctgctcgacgcagaagaagaggagacggtgatgatttgcat
gtctccagacgacttagatgccggtt--cctcaggacagatc----tatcacacagatag
c---atgtacgacccatcatcccgtgtcaagacagtcatcaaggc---------------
--------------------------------------------------------cgga
tcatac------------------------------------------------------
-------------------------------------acccgctgaacttaagcatatca
ataagcggaggaaaagaaactaa-caaggattcccctagtaacggc-ga----gtgaaga
gggaaaag----ctcaaatttt--gaatctggt-gtc-tttgac-tcccgag-ttgtaat
ctagagaagtg-ttttccgtgtcggaccgygtataagttccctggaacggggc-gtcata
gagggtgagaatcccgtatatgccgcggactaccgatgc-tc-tgtgatacactctcaac
gagtcgagttgtttgggaatgcagctcaaaatgggtggtaaattccatctaaagctaaat
attggcgagagaccgatagcgaacaagtaccgtgagggaaagatgaaaagcactttggaa
agagagt-gaaacagtacgtgaaattgttgaaagggaagcgtttgaagtcagtcacgttt
-gttgggattcagcctggctt-------ctgcctggtgtatttcctagcygacgggtcag
ca-tcagtttcgaccaagggaaaaagacattt-ggaatgtggctgtcttcgggcagtg-t
tatagccttgtgttgtatgccttgg-ttgggactgaggaatgcagcgcgccttat--ggc
cgggg---gt-cgctcctctcgacacgcgcttaggatgctggcataatggctttaagcga
cccgtcttg---------------------------------------------------
------------------------------------------------------------
------------------------------------------------------------
-----------------------------------------------------tccgt-a
ggtgaacctgcggaaggatcattaacgaatttc---aagt-cggccttgctgtgctggtg
ga------------------aacacatgtgcacgctcgg-------------tcgcaa--
atc----------cac----ac----acct-gtgcatctatgactcr-------------
-------aa-gtygtcgtcgta--tgactgagag--------------------------
-----taactt-t-tacacactct---tgaatgtaaag-g--aa-tg-----ttcatgtg
cataatgtac-----aa---ttaaacaactttcaacaacggatctcttggctctcgcatc
gatgaagaacgcagcgaaatgcgataagtaatgtgaattgcagaattcagtgaatcatcg
aatctttgaacgcaccttgcaccctttgg--tattcc-gaagggtacacccgtttgagtg
tca-ttgtaat-ctcacttctacaa--cttt-----------tttgttggcga--atgtg
gac-ttggacg--tctgccgt------gttt-c-racggctygtcttaaatgcctgag-t
gtaccc-cgc-tttgygg-cgta------------------ttcggtgtgat-aaaca--
-tttcaccggagttt-ggtcttct-g----------a---ccgcgcttttgcaatt-gg-
-tgggctcta-tgctttc--caa----ccgtc-c-------ct-tgtggac-aa------
--------tc-t---ttgacratttgacctcaaatcgggtgggact
>LE_206311_Ditangium_incarnatum
------------------------------------------------------------
------------------------------------------------------------
------------------------------------------------------------
------------------------------------------------------------
------------------------------------------------------------
------------------------------------------------------------
------------------------------------------------------------
------------------------------------------------------------
------------------------------------------------------------
------------------------------------------------------------
------------------------------------------------------------
------------------------------------------------------------
------------------------------------------------------------
------------------------------------------------------------
------------------------------------------------------------
------------------------------------------------------------
------------------------------------------------------------
------------------------------------------------------------
------------------------------------------------------------
------------------------------------------------------------
------------------------------------------------------------
------------------------------------------------------------
------------------------------------------------------------
------------------------------------------------------------
------------------------------------------------------------
------------------------------------------------------------
------------------------------------------------------------
------------------------------------------------------------
------------------------------------------------------------
------------------------------------------------------------
------------------------------------------------------------
------------------------------------------------------------
------------------------------------------------------------
-------------------cattagagaatttg---aatg-tcgtccggttgtgctggct
---------------------ttgcaagtgcacgccgttcgg-----------cttac--
atc------c---aaa----ca----ccct-gtgcacctttggccctgtcggtacggccg
tgaccggtt-gacggtcgcggcctttgctgcggg--------------------------
------gattt---tacacaaact---cgtatgtaaag-g--aa--a-ctg-gaattgtg
ctct--gcacg----aa---atgtacaactttcaacaacggatctcttggctctcgcatc
gatgaagaacgcagcgaaatgcgataagtaatgtgaattgcagaattcagtgaatcatcg
aatctttgaacgcaccttgcaccctttgg--tattcc-gaagggtatgcccgtttgagtg
tca-ttgtaat-ctcacaccccaag--attt----------attt-cgaaggg--aggtg
gac-ttggacg---ttgccgc------gtcg-c-tgcggctc------------------
------------------------------------------------------------
------------------------------------------------------------
------------------------------------------------------------
----------------------------------------------
>TUB_019999__
------------------------------------------------------------
------------------------------------------------------------
------------------------------------------------------------
------------------------------------------------------------
------------------------------------------------------------
------------------------------------------------------------
------------------------------------------------------------
------------------------------------------------------------
------------------------------------------------------------
------------------------------------------------------------
------------------------------------------------------------
------------------------------------------------------------
------------------------------------------------------------
------------------------------------------------------------
------------------------------------------------------------
------------------------------------------------------------
------------------------------------------------------------
-------------------------------------acccgctgaacttaagcatatca
ataagcggaggaaaagaaactaa-caaggattcccctagtaacggc-ga----gtgaaga
gggaagag----ctcaaatttt--gaatctggc-gtc-tttggc-gtccgaa-ttgtaat
ctagagaagtg-ttttccgtgacggaccgtgcataagtctcctggaatggagt-gtcata
gagggtgagaatcccgtatatggcacggactcccgttgc-tc-tgtgatacactctcgac
gagtcgagttgtttgggaatgcagctccaaatgggtggtaaatgccatctaaagctaaat
attggcgagagaccgatagcgaacaagtaccgtgagggaaagatgaaaagcactttggaa
agagagt-gaaacagtacgtgaaattgttgaaagggaaacgcttgaagtcagtcgcgccg
-ttcgggattcagccttgctt-------ctgctcggtttacttcccgttgggtgggtcaa
ca-tcmgttctagacggaggagaaaggcttgg-ggaaggtagcagcattcgtgctgtg-t
tatagccccttgttgtatacttcga-ttgggactgaggactgcagcacgcctt-t--ggc
cgggg---tt-cgccca----cgtacgtgcttagga------------------------
------------------------------------------------------------
------------------------------------------------------------
------------------------------------------------------------
------------------------------------------------------------
------cctgcggaaggatcattattgattgtg---aatg-gttgccttcagtgctggct
--------------------ccggcaagtgcacgctggt-ga-----------cttca--
atc------c---aat----ac----cctt-gtgaaccattggcctc-------------
-------tt-gctagcttcggc--tggtagagga--------------------------
--------tat-t-tacaccaact---cgaatgtaatg-a--aa----tta-ttgttgtg
cgcaa-gcac-----ta---atgtacaactttcaacaacggatctcttggctctcgcatc
gatgaagaacgcagcgaaatgcgataagtaatgtgaattgcagaattcagtgaatcatcg
aatctttgaacgcaccttgcaccctttgg--cattcc-gaagggtatgctcgtttgagtg
tca-ttgtact-ctcacacttccaa---ttc---ta---tggatt---gggag--cggtg
gac-ttgggcg---ctgctgc------ttta-c-tgtggctcacctcaaatgcattag-t
gcaacc-ctt-ggttaga-cata-----------------gtacggcgtgat-aagtg--
-tcttcgctggcgcc---tcac---t----------t---a-gagggtggctgatc--a-
-ggggctctg-tgc-ttc--aaa----ccgtc-t-------tt----ggac-aa------
--------tg-g---ctgacaacttgacctcaaatcgagtaggact
>SFC20230908-04__
------------------------------------------------------------
------------------------------------------------------------
------------------------------------------------------------
------------------------------------------------------------
------------------------------------------------------------
------------------------------------------------------------
------------------------------------------------------------
------------------------------------------------------------
------------------------------------------------------------
------------------------------------------------------------
------------------------------------------------------------
------------------------------------------------------------
------------------------------------------------------------
------------------------------------------------------------
------------------------------------------------------------
------------------------------------------------------------
------------------------------------------------------------
------------------------------------------------------------
-----------------------------attcccctagtaacggc-ga----gtgaaga
gggaagag----ctcaaatttt--gaatctggc-gtc-tttggc-gtccgag-ttgtaat
ctaaagaagtg-ttttccgtgacggaccgtgcacaagtctcctggaatggagc-gtcata
gagggtgagaatcccgtatatggcacggactcccgttacttc-tgtgatacactctcaac
gagtcgagttgtttgggaatgcagctccaaatgggtggtaaatgccatctaaagctaaat
attggcgagagaccgatagcgaacaagtaccgtgagggaaagatgaaaagcactttggaa
agagagt-gaaacagtacgtgaaattgttgaaagggaaacgcttgaagtcagtcgcgccc
-tttgggattcagccttgctt-------ctgcttggtttacttccctttgggtgggtcaa
ca-tcagttttggtcagaggagaaaggcttgg-ggaaggtagcaacattcgtgttgtg-t
tatagccccttgttgtatact---------------------------------------
------------------------------------------------------------
------------------------------------------------------------
------------------------------------------------------------
------------------------------------------------------------
------------------------------------------------------------
--------------gagatcattattgattgtg----atc-gttaccttctgtgctggct
--------------------ccggcaagtgcacgttggt-ga-----------ctttc--
att----ccc---aac----ac----tctt-gtgaacctttggcctc-------------
-------tt-gctagctccggc--tggcagagga--------------------------
-------tttt-tacacacacact---cgaatgtaatgaa--aa--acctc-ttgttgtg
cgcaa-gcac-----ga---atgtacaactttcaacaacggatctcttggctctcgcatc
gatgaagaacgcagcgaaatgcgataagtaatgtgaattgcagaattcagtgaatcatcg
aatctttgaacgcaccttgcaccctttgg--tattcc-gaagggtatgctcgtttgagtg
tca-ttgtact-ctcacacttctga--ttcc---tt---ttggga-ttgggag--cggtg
gac-ttgggtg---ttgctgc------ttta-gttgtggctcacctcaaataaggtag-t
gcaact-ctt-ggttgga-cata-----------------gtacggcgtgat-aagtg--
-tcttcgccggcgcc---tccttaca----------a---g-gagggtggccgatc--g-
-ggagctctg-tgc-ttc--aaa----ccgtc-t-------tc----ggac-aa------
--------cc-t---ttgacaacttgacctcaaatcgagtag----
>LE_231836_Ditangium_altaicum
------------------------------------------------------------
------------------------------------------------------------
------------------------------------------------------------
------------------------------------------------------------
------------------------------------------------------------
------------------------------------------------------------
------------------------------------------------------------
------------------------------------------------------------
------------------------------------------------------------
------------------------------------------------------------
------------------------------------------------------------
------------------------------------------------------------
------------------------------------------------------------
------------------------------------------------------------
------------------------------------------------------------
------------------------------------------------------------
------------------------------------------------------------
------------------------------------------------------------
------------------------------------------------------------
------------------------------------------------------------
------------------------------------------------------------
------------------------------------------------------------
------------------------------------------------------------
------------------------------------------------------------
------------------------------------------------------------
------------------------------------------------------------
------------------------------------------------------------
------------------------------------------------------------
------------------------------------------------------------
------------------------------------------------------------
------------------------------------------------------------
------------------------------------------------------------
------------------------------------------------------------
--------tgcggaaggatcattagagaatttg---aatg-tcgtccggttgtgctggct
---------------------ttgcaagtgcacgccgttcgg-----------cttac--
atc------c---aaa----ca----ccct-gtgcacctttggccctgtcggtacggtcg
tgaccggtt-gacggttgcggcctttgctgcggg--------------------------
------gattt---tacacaaact---cgtatgtaaag-g--aa--a-ctg-gaattgtg
ctct--gcacg----aa---atgtacaactttcaacaacggatctcttggctctcgcatc
gatgaagaacgcagcgaaatgcgataagtaatgtgaattgcagaattcagtgaatcatcg
aatctttgaacgcaccttgcaccctttgg--tattcc-gaagggtatgcccgtttgagtg
tca-ttgtaat-ctcacaccccaag--attt----------gttt-caaaggg--aggtg
gac-ttggacg---ttgccgc------gtcg-c-tgcggctcgtctcaaatgcgttag-t
gcaact-ttt-ggttgga-cata-----------------gtacggcgtgat-aagta--
-tcttcgccggctct---ccga--------------a---a-gggggtgttcaatt-cg-
-agggctctg-tgc-ttc--caa----tcgtc-t-------tc----ggac-aagccctt
tgcggggctt-t---ttgacaa------------------------
>SFC20230722-33__
------------------------------------------------------------
------------------------------------------------------------
------------------------------------------------------------
------------------------------------------------------------
------------------------------------------------------------
------------------------------------------------------------
------------------------------------------------------------
------------------------------------------------------------
------------------------------------------------------------
------------------------------------------------------------
------------------------------------------------------------
------------------------------------------------------------
------------------------------------------------------------
------------------------------------------------------------
------------------------------------------------------------
------------------------------------------------------------
------------------------------------------------------------
------------------------------------------------------------
----------------------------gattcccctagtaacggc-ga----gtgaaga
gggaagag----ctcaaatttt--gaatctggc-gtc-tttggc-gtccgag-ttgtaat
ctagagaagtg-ttttccgtggcggaccgtgcataagtctcctggaatggagc-gccata
gagggtgagaatcccgtatgtggcacggactcccgttac-tt-tgtgatacactctcaac
gagtcgagttgtttgggaatgcagctctaaatgggtggtaaatgccatctaaagctaaat
attggcgagagaccgatagcaaacaagtaccgtgagggaaagatgaaaagcactttggaa
agagagt-gaaacagtacgtgaaattgttgaaagggaaacgcttgaagtcagtcgtgccc
-tttgggattcagccttgctt-------ctgctcggtttacttccctttgggtgggccaa
ca-tcagtttgggtcggaggagaaagacttgg-ggaaggtggcagcattcgtgctgtg-t
tatagccccttgttgtatact---------------------------------------
------------------------------------------------------------
------------------------------------------------------------
------------------------------------------------------------
------------------------------------------------------------
------------------------------------------------------------
-------------------cattagtgattatg---aacg-gttgtcttctgtgctggct
--------------------gcggcaagtgcacgatgat-ga-----------ctttc--
atc------c---aac----ac----cctt-gtgaacctttggcctc-------------
-------tt-gctggcttcggc--tggctgagga--------------------------
----------t-t-tacacaaact---cgcatgtattg-a--gg--a-ccc-ttcatgtg
cgcaa-gcac-----tac-tatatacaactttcaacaacggatctcttggctctcgcatc
gatgaagaacgcagcgaaatgcgataagtaatgtgaattgcagaattcagtgaatcatcg
aatctttgaacgcaccttgcaccctttgg--cattcc-gaagggtatgctcgtttgagtg
tca-ttgtact-ctcacactcccaa--ttcc---tt---tggatt---gggag--cggtg
gac-ttgggtg---ttgctgc------ttga-c-tgtggctcacctgaaatacgttag-t
gcacct-ctt-gattgga-cata-----------------gtacggcgtgat-aagtg--
-tcttcgccggctcc---tcgc---a----------a---c-gagggtggccgatc--g-
-ggagctctgttgc-ttc--aaa----ctgtc-t-------tc----ggac-aa------
--------tc-t--tctgacaacttgacctcaaatcgagtagg---
>ASV03__
------------------------------------------------------------
------------------------------------------------------------
------------------------------------------------------------
------------------------------------------------------------
------------------------------------------------------------
------------------------------------------------------------
------------------------------------------------------------
------------------------------------------------------------
------------------------------------------------------------
------------------------------------------------------------
------------------------------------------------------------
------------------------------------------------------------
------------------------------------------------------------
------------------------------------------------------------
------------------------------------------------------------
------------------------------------------------------------
------------------------------------------------------------
-----------------------------------ctacccgctgaacttaagcatatca
ataagcggaggaaaagaaactaa-caaggattcccctagtaacggc-ga----gtgaaga
gggaagag----ctcaaatttt--gaatctggc-gtc-tttggc-gtccgaa-ttgtaat
ctagagaagtg-ttttccgtgatggaccgtgcacaagtctcctggaatggagt-gtcata
gagggtgagaatcccgtatatggcacggactaccgttgc-tc-tgtgatacactctcgac
gagtcgagttgtttgggaatgcagctccaaatgggtggtaaatgccatctaaagctaaat
attggcgagagaccgatagcgaacaagtaccgtgagggaaagatgaaaagcactttggaa
agagagt-gaaacagtacgtgaaattgttgaaagggaaacgcttgaagtcagtcgcactg
-ttcgggattcagccttgctt-------ctgcttggtttacttcccgttcggtgggtcaa
ca-tcagttttggtcagaggagaaaggcttgg-ggaaggtggcagcattcgtgctgtg-t
tatagccccttgttgtatactttga-ctgggactgaggaccgcagcacgcctt-t--ggc
cgggg---tt-cgccca----cgtacgtgcttaggatgttggcataatggctttaagcga
cccgtcttgaaacacggaccaaggagtctaacatgtgcgcaagtgtttgggtgttaaact
cggacgcgaaatgaaagtgaaaagttgggaacacttc-tgtgtgcaccgacgcccggagc
tgaccttttgtgacgcatctgcggtagagcgtatatgttgggacccgaaagatggtgaac
tatgcctgaatagggcgaagccagaggaaactctggtggaggctcgtagcgat-------
------------------------atgattgcg---aatg-gttgccttcagtgctggct
ctt----------------aagagcaagtgcacgttggt-gg-----------ctttc--
atc------c---aatacacac----tctt-gtgaacctttggcctc-------------
-------tt-gctagctttggc--tggtagagga--------------------------
-------tttt-tacacatatact---cgaatgtaatgaa--aa--a-cta-ttgtcgtg
cgcaa-gcac-----ta---atgtacaactttcaacaacggatctcttggctctcgcatc
gatgaagaacgcagcgaaatgcgataagtaatgtgaattgcagaattcagtgaatcatcg
aatctttgaacgcaccttgcaccctttgg--aattcc-gaagggtatgctcgtttgagtg
tca-ttgtact-ctcacactctctg--atcc---tt---tggatt-tgagggg--tagtg
gac-ttgggtg--tttgctgc------tttc-cttgtggctcacctcaaatatgttag-t
gcacct-tcc-agttgga-cata-----------------gtacggcgtgat-aagta--
-tcttcgccggcacc---tcgc--------------a---a-gggggtggctgatt--g-
-ggagctctg-tgctttc--aaa----ccgtc-t-------tt----ggac-aa------
--------tc-t---ctgacaa------------------------
>SFC20190820-11__
------------------------------------------------------------
------------------------------------------------------------
------------------------------------------------------------
------------------------------------------------------------
------------------------------------------------------------
------------------------------------------------------------
------------------------------------------------------------
------------------------------------tgtttggatgggtgtgcatcgcga
cccggcggcactcgtacggacgttgaagaagttgcgacgcaatgaggatctcaaccctga
agtatcagtcgtgcgagatattcgagagaaagagctgagaatctataccgactctggacg
ggtctgccgaccgctcttcgtagtcaatgatggcaggcttttgattcagaaggagcatgt
gataaagattgcg---gagaagc------------agggctatgggtggtccaacctcat
tcacgatggcgttattgagctgcttgatgctgaggaagaggagacggtcatgatttgcat
gagtcctgaggacttggaggccgctcgaactcaggccgatacacagtatcataccgaggt
tgctgcccctgaccccgcacaacgagtcaaaacagtcatcaaggcgcatgcttggagcca
ttgcgagattcaccctagtatgatcttgggtgtttgcgcgagtatcattcccttcccaga
ccacaaccaggcaagctactc---------------------------------------
------------------------------------------------------------
------------------------------------------------------------
------ag----ctcaaatttt--gaatctgac-atc-cttggt-gtcagag-ttgtaat
ctagagaagtg-ttttccgtgatggaccgtgcataattctcccggaatggagc-gtcata
gagggtgagaatcccgtatatggcatggactcccattgc-tc-tgtgatacactctcgac
gagtcgagttgtttgggaatgcagctcc-aatgggtggtaaatgccatctaaagctaaat
attggcgagagaccgat-gcgaacaagtaccgtgagggaaagatgaaaagcactttggaa
agagagt-gaaacagtacgtgaaattgttgaaagggaaacgcttgaagtcagtcatgcct
-ttcgggattcacccttgctt-------ctgctcggtttacttcccgttgggtgggtcaa
ca-tcagttttgatcagaggaaaaaggctggg-ggaaggtggcagcattcgtgctgtg-t
tatagccccttgctgtatact---------------------------------------
------------------------------------------------------------
------------------------------------------------------------
------------------------------------------------------------
------------------------------------------------------------
------------------------------------------------------------
----------------gatcattattgattgtg---aatg-gttgccttctgtgctggct
--------------------ctggcatgtgcacgttggt-ga-----------ctttc--
ctc------c----ac----ac----ccat-gtgaacctttggcctc-------------
-------tt-gctggctctggc--tggcaggagg--------------------------
--------att---tacatacact---cgaatggaatg-a--aa-aa-----cccttgtg
cgcaa-gcac-----ta---atgtacaactttcaacaacggatctcttggctctcgcatc
gatgaagaacgcagcgaaatgcgataagtaatgtgaattgcagaattcagtgaatcatcg
aatctttgaacgcaccttgcaccctttgg--cattcc-aaagggtatgctcgtttgagtg
tcatttgtact-ctcacaccctggtc--------tt---tggatt----ggga--tggtg
gac-ttgggtg---ttgctgc------ttca-t-tgtggctcacctcaaatacagtag-t
gcaact-ctt-gatggaaccaga-----------------gtacggcgtgat-aagtg--
-tcttcgccggcacc---tctc--------------c---t-gaggatggccatgc--a-
-agagctctg-tgc-tcc--aaa----ctgtc-t-------tt----ggac-aa------
--------tc-c---ctgacgacttgacctcaaatcgagtaggact
>TUB_020029__
------------------------------------------------------------
------------------------------------------------------------
------------------------------------------------------------
------------------------------------------------------------
------------------------------------------------------------
------------------------------------------------------------
------------------------------------------------------------
------------------------------------------------------------
------------------------------------------------------------
------------------------------------------------------------
------------------------------------------------------------
------------------------------------------------------------
------------------------------------------------------------
------------------------------------------------------------
------------------------------------------------------------
------------------------------------------------------------
------------------------------------------------------------
-------------------------------------acccgctgaacttaagcatatca
ataagcggaggaaaagaaactaa-caaggattcccctagtaacggc-ga----gtgaaga
gggaagag----ctcaaatttt--gaatctggc-gtc-tttggc-gtccgaa-ttgtaat
ctagagaagtg-ttttccgtgacggaccgtgcataagtctcctggaatggagc-gtcatg
gagggtgagaatcccgtatatggcacggactcccgttgc-tc-tgtgatacactctcgac
gagtcgagttgtttgggaatgcagctctaaaygggtggtaaatgccatctaaagctaaat
attggcgagagaccgatagcgaacaagtaccgtgagggaaagatgaaaagcactttggaa
agagagt-gaaacagtacgtgaaattgttgaaagggaaacgcttgaagtcagtcgcgccg
-ttcgggattcagccttgctt-------ttgcttggtttacttcccgttgggygggtcaa
ca-tcagttttggtcggaggagaaaggcktgg-ggaaggtggcagcattcgtgctgtg-t
tatagccccttgttgtatacttcga-ctgggactgaggaccgcagcacgcctc-t--ggc
cgggg---tt-cgccca----cgtacgtgcttagga------------------------
------------------------------------------------------------
------------------------------------------------------------
------------------------------------------------------------
-----------------------------------------------------tccgt-a
ggtgaacctgcggaaggatcattagtgattgtg---aatc-gttgccctcagtgctggcc
--------------------ccggcaagtgcacgttggt-ga-----------ctttc--
atc------c---aat----ac----ccct-gtgaacttctggcctc-------------
-------tt-gctagcttcggc--tggcagagga--------------------------
--------ttt-t-tacacacact---cgaatgtaatg-a--aa--c-cta-ttgttgtg
cgcaa-gcac-----ta---atatacaactttcaacaacggatctcttggctctcgcatc
gatgaagaacgcagcgaaatgcgataagtaatgtgaattgcagaattcagtgaatcatcg
aatctttgaacgcaccttgcaccctttgg--cattcc-gaagggtatgctcgtttgagtg
tca-ttgtact-ctcacgctctccc--atcc---tc---tggatc-gggggag--tggtg
gac-ttgggcg--tctgctgc------ttga-c-tgtggctcgctttaaatatattcg-t
gcaact-ctt-ggttgga-cata-----------------gtacggcgtgat-aagtg--
-tcttcgccggcacc---tcgc--------------a---a-gagggtgactgatt--g-
-agagctctg-tgc-ttc--aaa----ctgtc-t-------tc----ggac-aa------
--------tc-t---ctgacaacttgacctcaaatcgagtaggact
>TUB_20037_Helvellosebacina_helvelloides
------------------------------------------------------------
------------------------------------------------------------
------------------------------------------------------------
------------------------------------------------------------
------------------------------------------------------------
------------------------------------------------------------
------------------------------------------------------------
------------------------------------------------------------
------------------------------------------------------------
------------------------------------------------------------
------------------------------------------------------------
------------------------------------------------------------
------------------------------------------------------------
------------------------------------------------------------
------------------------------------------------------------
------------------------------------------------------------
------------------------------------------------------------
-----------------------------------------gctgaacttaagcatatca
ataagcggaggaaaagaaactaa-caaggattcccctagtaacggc-ga----gtgaaga
gggaaaag----ctcaaatttt--gaatctggc-gtc-tttggc-gtccgag-ttgtaat
ctagagaagtg-ttttccgtggcggaccgtgcataagtctcctggaatggagc-gtcata
gagggtaagaatcccgtgtatggcatggactaccgttac-tc-tgtgatacactctcaac
gagtcgagttgtttgggaatgcagctctaaatgggtggtaaatgccatctaaagctaaat
attggcgagagaccgatagcgaacaagtaccgtgagggaaagatgaaaagcactttggaa
agagagt-gaaacagtacgtgaaattgttgaaagggaaacgcttgaagtcaggcgcaccc
-tcggggattcagccttgctt-------ctgcttggtttacttcgccttgggtgggtcaa
cg-tcagtgttggtcagaggaaaaagacttgg-ggaaggtagcagcatttatgctgtg-t
tatagcctcttgttgtatactttga-ctagaactgaggaccgcagcgcgcctt-tacggc
cgggg---ct-tgccca----cgt------------------------------------
------------------------------------------------------------
------------------------------------------------------------
------------------------------------------------------------
-----------------------------------------------------tccgt-a
ggtgaacctgcggaaggatcattattgatatta---attg-tctaccttcagtgctggct
att--------------------gcatgtgcacgttggg-gg-----------catat--
atc------c---aat----ac--cctctt-gtgaaccactggcct--------------
-------tt-gctagcttcggc--tggtagagga--------------------------
-------attt---tacacacaca---cgaatgtaatg-a--aa-ta-----atgttgtg
ctaa--gcactata-aa---taatacaactttcaacaacggatctcttggctctcgcatc
gatgaagaacgcagcgaaatgcgataagtaatgtgaattgcagaattcagtgaatcatcg
aatctttgaacgcaccttgcaccctttgg--tattcc-aaagggtatgcccgtttgagtg
tca-ttatact-ctcacactctcta--atta---gt----------tagagag--cggtg
gat-ttggatg---ttgcctg-gta--cttactgtcaggctcatcttaaatgaattag-t
gcgact-ctt-agttaaa-cata-----------------gtacggcgtgat-aagta--
accctcgctg-tttt-------------------------------ctgtctgatt--a-
-ggagctctg-tgc-ttc--aaa----ccgtc-t-------ca----ggac-aa------
--------ta-t---ttgataacttgacctcaaatcgagtaggatt
>SFC20230816-56__
------------------------------------------------------------
------------------------------------------------------------
------------------------------------------------------------
------------------------------------------------------------
------------------------------------------------------------
------------------------------------------------------------
------------------------------------------------------------
------------------------------------------------------------
------------------------------------------------------------
------------------------------------------------------------
------------------------------------------------------------
------------------------------------------------------------
------------------------------------------------------------
------------------------------------------------------------
------------------------------------------------------------
------------------------------------------------------------
------------------------------------------------------------
------------------------------------------------------------
------------------------------------tagtaacggc-ga----gtgaaga
gggaagag----ctcaaatttt--gaatctggc-gtc-tttggc-gtccgag-ttgtaat
ctaaagaagtg-ttttccgtgacggaccgtgcacaagtctcctggaatggagc-gtcata
gagggtgagaatcccgtatatggcacggactcccgttacttc-tgtgatacactctcaac
gagtcgagttgtttgggaatgcagctccaaatgggtggtaaatgccatctaaagctaaat
attggcgagagaccgatagcgaacaagtaccgtgagggaaagatgaaaagcactttggaa
agagagt-gaaacagtacgtgaaattgttgaaagggaaacgcttgaagtcagtcgcgccc
-tttgggattcagccttgctt-------ctgcttggtttacttccctttgggtgggtcaa
ca-tcagttttggtcagaggagaaaggcttgg-ggaaggtagcaacattcgtgttgtg-t
tatagccccttgttgtatact---------------------------------------
------------------------------------------------------------
------------------------------------------------------------
------------------------------------------------------------
------------------------------------------------------------
------------------------------------------------------------
-----------------------agtgattatg---aacg-gttgccttctgtgctggct
--------------------gcggcaagtgcacgttggt-ga-----------ctttc--
atc------c---aac----ac----cctt-gtgaacctttggcctc-------------
-------tt-gctagcttcggc--tggctgagga--------------------------
----------t-t-tacacaaact---cgcatgtattg-a--gg--a-ccc-attatgtg
cgcaa-gcac-----taattatatacaactttcaacaacggatctcttggctctcgcatc
gatgaaaaacgcagcgaaatgcgataagtaatgtgaattgcagaattcagtgaatcatcg
aatctttgaacgcaccttgcaccctttgg--tattcc-gaagggtatgctcgtttgagtg
tca-ttgtact-ctcacactcctaa--tcgc---tt---tggatt---gggag--cggtg
gac-ttgggtg---ctgctgc------ttga-c-tgtggctcacctgaaatatgttag-t
gcacct-cct-gattgga-cata-----------------gtacggcgtgat-aagtg--
-tcttcgccggctcc---tcgc---g---------ca---a-gagggtggccgatt--g-
-ggagctctg-tgc-ttc--aaa----ctgtc-t-------tc----ggac-aa------
--------tc-t--tctggcgacttgacctcaaatcgagtaggact
>ASV01__
------------------------------------------------------------
------------------------------------------------------------
------------------------------------------------------------
------------------------------------------------------------
------------------------------------------------------------
------------------------------------------------------------
------------------------------------------------------------
------------------------------------------------------------
------------------------------------------------------------
------------------------------------------------------------
------------------------------------------------------------
------------------------------------------------------------
------------------------------------------------------------
------------------------------------------------------------
------------------------------------------------------------
------------------------------------------------------------
------------------------------------------------------------
-----------------------------------ctacccgctgaacttaagcatatca
ataagcggaggaaaagaaactaa-caaggattcccctagtaacggc-ga----gtgaaga
gggatgag----ctcaaatttt--gaatctggc-gtc-tttggc-gtccgag-ttgcaat
ctaaagaagtg-ttttccgtgacggaccgtgcataagtctcctggaatggagc-gtcata
gagggtgagaatcccgtatatggcacggactcccgttacttc-tgtgatacactctcaac
gagtcgagttgtttgggaatgcagctccaaatgggtggtaaatgccatctaaagctaaat
attggcgagagaccgatagcgaacaagtaccgtgagggaaagatgaaaagcactttggaa
agagagt-gaaacagtacgtgaaattgttgaaagggaaacgcttgaagtcagtcgcgccc
-tttgggattcagccttgctt-------ctgcttggtttacttccctttgggtgggtcaa
ca-tcagttttggtcggaggagaaaggcctgg-ggaaggtagcaacattcgtgttgtg-t
tatagccccttgttgtatacttcga-ctgggactgaggaccgcagcacgcctc-t--ggc
cgggg---tt-cgccca----cgtacgtgcttaggatgttggcataatggctttaagcga
cccgtcttgaaacacggaccaaggagtctaacatgtgcgcgagtgtttgggtgttaaact
cggacgcgaaatgaaagtgaaaagttgggaacactta-tgtgtgcaccgacgcccggagc
tgaccttctgtgacgcatctgcggtagagcgtatatgttgggacccgaaagatggtgaac
tatgcctgaatagggtgaagccagaggaaactctggtggaggctcgtagcgat-------
------------------------ttgattgtg---aatc-gttaccttctgtgctggct
--------------------ccggcaagtgcacgttggt-ga-----------ctttc--
atctattccc---aac----ac----cctt-gtgaacctttggcctc-------------
-------tt-gctagccccggc--tggcagagga--------------------------
-------tttt-tatacacagact---cgaatgtaatgaa--aa--acgtc-ttgttgtg
cgcaa-gcac-----ga---atgtacaactttcaacaacggatctcttggctctcgcatc
gatgaagaacgcagcgaaatgcgataagtaatgtgaattgcagaattcagtgaatcatcg
aatctttgaacgcaccttgcaccctttgg--tattcc-gaagggtatgctcgtttgagtg
tca-ttgtact-ctcacacttctga--ttcc---ttt--tgggat-ttgggag--cggtg
gac-ttgggtg---ttgctgc------ttta-gttgtggctcacctcaaataagttag-t
gcaact-ctt-ggttgga-cata-----------------gtacggcgtgat-aagtg--
-tcttcgccggcgcc---tccttgca----------a---g-gagggtggccgatc--g-
-ggagctctg-tgc-ttc--aaa----ccgtc-t-------tc----ggac-ac------
--------tc-t---ttgacaa------------------------
>ASV35__
------------------------------------------------------------
------------------------------------------------------------
------------------------------------------------------------
------------------------------------------------------------
------------------------------------------------------------
------------------------------------------------------------
------------------------------------------------------------
------------------------------------------------------------
------------------------------------------------------------
------------------------------------------------------------
------------------------------------------------------------
------------------------------------------------------------
------------------------------------------------------------
------------------------------------------------------------
------------------------------------------------------------
------------------------------------------------------------
------------------------------------------------------------
-----------------------------------ctacccgctgaacttaagcatatca
ataagcggaggaaaagaaactaa-caaggattcccctagtaacggc-ga----gtgaaga
gggaagag----ctcaaatttt--gaatctggc-ggc-tttgtc-gtccgaa-ttgtaat
ctagagaagtg-ttttccgtgatggactgtgcacaagtctcctggaatggagc-gtcata
gagggtgagaatcccgtatatggcacagactaccgttgc-cc-tgtgatacactctcgac
gagtcgagttgtttgggaatgcagctctaaatgggtggtaaatgccatctaaagctaaat
attggcgagagaccgatagcgaacaagtaccgtgagggaaagatgaaaagcactttggaa
agagagt-gaaacagtacgtgaaattgttgaaagggaaacgcttgaagtcagtcgcactg
-ttcgggattcagccttgctt-------ctgctcggtttacttcctgttcagtgggtcaa
ca-tcagttttggtcggaggagaaaggcttgg-ggaaggtggcagcattcgtgctgtg-t
tatagccccctgctgtatacttcga-ctgggactgaggaccgcagcacgcctc-t--ggc
cgggg---tt-cgccca----cgtacgtgcttaggatgttggcataatggctttaagcga
cccgtcttgaaacacggaccaaggagtctaacatgtgcgcgagtgtttgggtgttaaact
cggacgcgaaatgaaagtgaaaagttgggaacactta-tgtgtgcaccgacgcccggagc
tgaccttctgtgacgcatctgcggtagagcgtatatgttgggacccgaaagatggtgaac
tatgcctgaatagggtgaagccagaggaaactctggtggaggctcgtagcgat-------
------------------------atgattgcg---aatg-gtcaccttcagtgctggct
cgc----------------aagagcaagtgcacgtcggt-gg-----------ctttc--
atc------c---aat----tccacaccct-gtgaacctttggcctc-------------
-------tt-gcgagcttcggc--tggcagagga--------------------------
--------ttt---tacatatact---cgaatgtaatg-a--aa--a-cta-ttgttgtg
cgcaa-gcac-----tat-tatatacaactttcaacaacggatctcttggctctcgcatc
gatgaagaacgcagcgaaatgcgataagtaatgtgaattgcagaattcagtgaatcatcg
aatctttgaacgcaccttgcaccctttgg--aattcc-gaagggtatgctcgtttgagtg
tca-ttgtact-ctcacactctccg--atcc---tg---tggatt-tggggag--cggtg
gac-ttgggtg--cttgctgc------tttt-cttgtggctcacctcaaatgcgtcag-t
gcatct-ctt-ggttgga-cata-----------------gtacggcgtgat-aagtg--
-tcttcgccggcgcctcatcat--------------a---a-gagggtggccaatt--g-
-ggagctctg-tgctttc--caa----ccgtc-t-------tc----ggac-ac------
--------tc-t---ctgacaa------------------------
>RJB_6889_Globulisebacina_rolleyi
------------------------------------------------------------
------------------------------------------------------------
------------------------------------------------------------
------------------------------------------------------------
------------------------------------------------------------
------------------------------------------------------------
------------------------------------------------------------
------------------------------------------------------------
------------------------------------------------------------
------------------------------------------------------------
------------------------------------------------------------
------------------------------------------------------------
------------------------------------------------------------
------------------------------------------------------------
------------------------------------------------------------
------------------------------------------------------------
------------------------------------------------------------
------------------------------------------------------------
----------------------------gattcccctagtaacggc-ga----gtgaaga
gggaagag----ctcaaatttt--gaatctggc-gtc-ttcggc-gtccgag-ttgtaat
ctagagaagtg-ttttccgtggcggaccgtgcacaagtctcctggaatggagc-gtcatg
gagggtgagaatcccgtatatggcacggactcccgtcgc-tc-tgcgatacactctcgac
gagtcgagttgtttgggaatgcagctcaaagtgggtggtaaatgccatctaaagctaaat
attggcgagagaccgatagcgaacaagtaccgtgagggaaagatgaaaagcactttggaa
agagagt-gaaacagtacgtgaaattgttgaaagggaaacgcttgaagtcagtcgcgcct
-ttcaggattcagccttgctt-------ctgctcggtttacttcctgttgggtgggtcaa
cg-tcagtttccgccagaggagaaaggctcgg-ggaatgtggcaggctt--gcctgtg-t
tatagccccttgttgtatactttgg-tggggactgaggactgcagcgcgcctt-tacggc
cgggg---tt-cgccca----cgtacgcgcttaggatgttggcataatggctttaagcga
cccgtcttga--------------------------------------------------
------------------------------------------------------------
------------------------------------------------------------
------------------------------------------------------------
------------------------------------------------------------
------------------------------------------------------------
------------------------------------------------------------
------------------------------------------------------------
------------------------------------------------------------
------------------------------------------------------------
------------------------------------------------------------
------------------------------------------------------------
------------------------------------------------------------
------------------------------------------------------------
------------------------------------------------------------
------------------------------------------------------------
------------------------------------------------------------
----------------------------------------------
>SFC20230704-05_Sebacina_caducifollicola
------------------------------------------------------------
------------------------------------------------------------
------------------------------------------------------------
------------------------------------------------------------
------------------------------------------------------------
------------------------------------------------------------
------------------------------------------------------------
-----------tgcacaaaagtct-t-cgtcaatggtgtttggatgggtgtacatcgcga
tccggcggcacttgtacgaacgctgaagaagctgcgacgcaatgaggatctaaatcccga
agtatcagtcgtgcgggatattcgagagaaggagctaaggatctataccgactctggacg
agtgtgccgcccgctcttcgtagtcaatgatggcaaactcttgattcagaaggaacacgt
gatgaagattgcg---gagaaac------------aggactacgcctggtccgatctcat
tcatgatggcgttattgagctgcttgatgcggaggaagaggagaccgtcatgatttgtat
gagtcctgaggacttggaagctgctcgtacccaagccgatacaacttatcacacagagag
cgctgcccctgaccctgcacagcgagtcaaaacagtcatcaaagcccatgcttggagcca
ttgcgagattcacccaagcatgatcttgggtgtttgcgcaagcattattccgttcccaga
tcacaaccaggtaaactactctccg---tctgttcg-taccaatcttctgacagtttgga
cagtcccctcgtaatacttaccaatctgcaatggg-------------------------
--------------------------------cccctagtaacggc-ga----gtgaaga
gggaagag----ctcaaatttt--gaatctggc-gtc-cttggc-gtccgaa-ttgtaat
ctagagaagtg-ttttccgtgacggaccgtgcacaagtctcctggaatggagc-gtcata
gagggtgagaatcccgtatatggcacggactgccgttgc-tc-tgtgatacactctcgac
gagtcgagttgtttgggaatgcagctctaaatgggtggtaaatgccatctaaagctaaat
attggcgagagaccgatagcgaacaagtaccgtgagggaaagatgaaaagcactttggaa
agagagt-gaaacagtacgtgaaattgttgaaagggaaacgcttgaagtcagtcgcgccg
-ttcgggattcagccttgctt-------ctgctcggtttacttcccgttgggtgggtcaa
ca-tcagtttcggtcggaggaaaaaggcttgg-ggaaggtggcagcattcgtgctgtg-t
tatagccccttgttgtatact---------------------------------------
------------------------------------------------------------
------------------------------------------------------------
------------------------------------------------------------
------------------------------------------------------------
------------------------------------------------------------
--------------------------------------------ccgttcggtgctggct
ggct--------cttgcgagcaagtaagtgcacgttggt-gg-----------cgttc--
atc------c---act----ac----cctt-gtgaacctttggcctc-------------
-------tt-gctagcttcggc--tggcagagga--------------------------
-------tttt-tacacacacact---cgaatgtaatg-a--ta--a-ctt-ttgttgtg
cgcaa-gcac-----ta---atgtacaactttcaacaacggatctcttggctctcgcatc
gatgaagaacgcagcgaaatgcgataagtaatgtgaattgcagaattcagtgaatcatcg
aatctttgaacgcaccttgcaccctttgg--cattcc-gaagggtatgctcgtttgagtg
tca-ttgtact-ctcacactctctg--atcc---tttgctggatt-cggggag--cggtg
gac-ttgggtg--cctgctgc------tttc-cttgtggctcaccttaaatgcgtcag-t
gcacct-ctt-ggttgga-cata-----------------gtacggcgtgat-aagtg--
-tcttcgccggcacc---tcgc--------------a---a-gagggtggccgatc--g-
-agagctctg-tgctttc--aaa----ccgtc-t-------tc----ggac-aa------
--------tc-t---ctgacaacttggcctcaaatcgagtaggact
>SFC20230704-04_Sebacina_caducifollicola
------------------------------------------------------------
------------------------------------------------------------
------------------------------------------------------------
------------------------------------------------------------
------------------------------------------------------------
------------------------------------------------------------
------------------------------------------------------------
-----------------------------tcaatggtgtttggatgggtgtacatcgcga
tccggcggcacttgtacgaacgctgaagaagctgcgacgcaatgaggatctaaatcccga
agtatcagtcgtgcgggatattcgagagaaggagctaaggatctataccgactctggacg
agtgtgccgcccgctcttcgtagtcaatgatggcaaactcttgattcagaaggaacacgt
gatgaagattgcg---gagaaac------------aggactacgcctggtccgatctcat
tcatgatggcgttattgagctgcttgatgcggaggaagaggagaccgtcatgatttgtat
gagtcctgaggacttggaagctgctcgtacccaagccgatacaacttatcacacagagag
cgctgcccctgaccctgcacagcgagtcaaaacagtcatcaaagcccatgcttggagcca
ttgcgagattcacccaagcatgatcttgggtgtttgcgcaagcattattccgttcccaga
tcacaaccaggtaaactactctccg---tctgttcg-taccaatcttctgacagtttgga
cagtcccctcgtaatacttaccaatctgcaatggg-------------------------
---------------------------------------------c-ga----gtgaaga
gggaagag----ctcaaatttt--gaatctggc-gtc-cttggc-gtccgaa-ttgtaat
ctagagaagtg-ttttccgtgacggaccgtgcacaagtctcctggaatggagc-gtcata
gagggtgagaatcccgtatatggcacggactgccgttgc-tc-tgtgatacactctcgac
gagtcgagttgtttgggaatgcagctctaaatgggtggtaaatgccatctaaagctaaat
attggcgagagaccgatagcgaacaagtaccgtgagggaaagatgaaaagcactttggaa
agagagt-gaaacagtacgtgaaattgttgaaagggaaacgcttgaagtcagtcgcgccg
-ttcgggattcagccttgctt-------ctgctcggtttacttcccgttgggtgggtcaa
ca-tcagtttcggtcggaggaaaaaggcttgg-ggaaggtggcagcattcgtgctgtg-t
tatagccccttgttgtatact---------------------------------------
------------------------------------------------------------
------------------------------------------------------------
------------------------------------------------------------
------------------------------------------------------------
------------------------------------------------------------
---------------------------attgcg---aatc-gttaccttcggtgctggct
ggct--------cttgcgagcaagtaagtgcacgttggt-gg-----------cgttc--
atc------c---act----ac----cctt-gtgaacctttggcctc-------------
-------tt-gctagcttcggc--tggcagagga--------------------------
-------tttt-tacacacacact---cgaatgtaatg-a--ta--a-ctt-ttgttgtg
cgcaa-gcac-----ta---atgtacaactttcaacaacggatctcttggctctcgcatc
gatgaagaacgcagcgaaatgcgataagtaatgtgaattgcagaattcagtgaatcatcg
aatctttgaacgcaccttgcaccctttgg--cattcc-gaagggtatgctcgtttgagtg
tca-ttgtact-ctcacactctctg--atcc---tttgctggatt-cggggag--cggtg
gac-ttgggtg--cctgctgc------tttc-cttgtggctcaccttaaatgcgtcag-t
gcacct-ctt-ggttgga-cata-----------------gtacggcgtgat-aagtg--
-tcttcgccggcacc---tcgc--------------a---a-gagggtggccgatc--g-
-agagctctg-tgctttc--aaa----ccgtc-t-------tc----ggac-aa------
--------tc-t---ctgacaacttggcctcaaatcgagta-----
>ASV27__
------------------------------------------------------------
------------------------------------------------------------
------------------------------------------------------------
------------------------------------------------------------
------------------------------------------------------------
------------------------------------------------------------
------------------------------------------------------------
------------------------------------------------------------
------------------------------------------------------------
------------------------------------------------------------
------------------------------------------------------------
------------------------------------------------------------
------------------------------------------------------------
------------------------------------------------------------
------------------------------------------------------------
------------------------------------------------------------
------------------------------------------------------------
-----------------------------------ctacccgctgaacttaagcatatca
ataagcggaggaaaagaaactaa-caaggattcccctagtaacggc-ga----gtgaaga
gggaagag----ctcaaatttt--gaatctggc-gtc-tttggc-gtccgaa-ttgtaat
ctagagaagtg-ttttccgtgatggactgtgcacaagtctcctggaatggagc-gtcata
gagggtgagaatcccgtatatggcacagactcccgttgc-cc-tgtgatacactctcgac
gagtcgagttgtttgggaatgcagctctaaatgggtggtaaatgccatctaaagctaaat
attggcgagagaccgatagcgaacaagtaccgtgagggaaagatgaaaagcactttggaa
agagagt-gaaacagtacgtgaaattgttgaaagggaaacgcttgaagtcagtcgcactg
-ttcgggattcagccttgctt-------ctgctcggtttacttcctgttcagtgggtcaa
ca-tcagttttggtcggaggagaaaggcctgg-ggaaggtagcagcacttgtgctgtg-t
tatagccccttgttgtatacttcga-ctgggactgaggaccgcagcacgcctt-t--ggc
cgggg---tt-cgccca----cgtacgtgcttaggatgttggcataatggctttaagcga
cccgtcttgaaacacggaccaaggagtctaacatgtgcgcaagtgtttgggtgttaaact
cggacgcgaaatgaaagtgaaaagttgggaacactttgtgtgtgcaccgacgcccggagc
tgaccttctgtgacgcatccgcggtagagcgtatatgttgggacccgaaagatggtgaac
tatgcctgaatagggtgaagccagaggaaactctggtggaggctcgtagcgat-------
------------------------atgattgcg---aatg-gtcaccttcagtgctggct
cgc----------------aagagcaagtgcacgttggt-gg-----------ctttc--
atc------c---aat----tccacaccct-gtgaacctttggcctc-------------
-------tt-gctagcttcggc--gggcagagga--------------------------
--------ttt-tacatatatact---cgaatgtaatg-a--aa----cta-ttgttgtg
cgcaa-gcac-----ta---atatacaactttcaacaacggatctcttggctctcgcatc
gatgaagaacgcagcgaaatgcgataagtaatgtgaattgcagaattcagtgaatcatcg
aatctttgaacgcaccttgcaccctttggactgctcc-aaagggtatgctcgtttgagtg
tca-ttgtact-ctcacactctctg--atcc---tt---tggatt-tggggag--cggtg
gac-ttgggtg--cttgctgc------ttcc-t-tgtggctcacctgaaatgcatcag-t
gcatct-ctt-gattgga-cata-----------------gtacggcgtgat-aagtg--
-tcttcgccggcacc---tcat--------------a---a-gagggtggccgatc--g-
-ggagctctg-tgctttc--aaa----ccgtc-t-------tc----ggac-aa------
--------cc-c---ttgacaa------------------------
>MAS1__
------------------------------------------------------------
------------------------------------------------------------
------------------------------------------------------------
------------------------------------------------------------
------------------------------------------------------------
------------------------------------------------------------
------------------------------------------------------------
------------------------------------------------------------
------------------------------------------------------------
------------------------------------------------------------
------------------------------------------------------------
------------------------------------------------------------
------------------------------------------------------------
------------------------------------------------------------
------------------------------------------------------------
------------------------------------------------------------
------------------------------------------------------------
-------------------------------------acccgctgaacttaagcatatca
ataagcggaggaaaagaaactaa-caaggattcccttagtaacggc-ga----gtgaaga
gggaaaag----ctcaaatttt--gaatctggc-gtc-tttggc-gtccgag-ttgtaat
ctagagaagtg-ttttccgtggcggaccgtgcataagtctcctggaatggagc-gccata
gagggtgagaatcccgtatgtggcacggactcccgttgc-tc-tgtgatacactctcaac
gagtcgagttgtttgggaatgcagctccaaatgggtggtaaatgccatctaaagctaaat
attggcgagagaccgatagcaaacaagtaccgtgagggaaagatgaaaagcactttggaa
agagagt-gaaacagtacgtgaaattgttgaaagggaaacgcttgaagtcagtcatgccc
-tttgggattcagccttgctt-------ctgcttggtttacttccctttgggtgggtcaa
ca-tcagttttggtcggaggagaaagacttgg-ggaatgtggcagcattcgtgctgtg-t
tatagcctcttgttgtatacttcga-ctaggactgaggaccgcagcacgcctt-t--ggc
cgggg---tt-cgccca----cgtacgtgcttaggatgttggcataatggctttaagcga
cccgtcttgaaacacggga-----------------------------------------
------------------------------------------------------------
------------------------------------------------------------
-----------------------------------------------------tccgt-a
ggtgaacctgcggaaggatcattagtaattttg---aaag-gttgtcttctgtgctggct
--------------------gcagcaagtgcacgttggt-ga-----------ctttc--
atc------c---aac----ac----cc-t-gtgaacctttggcctc-------------
-------tt-gctagcttcggc--tggcagagga--------------------------
----------t-t-tacataaact---cgcatgtattg-a--gg--a-ccc-ttcatgtg
cgcaa-gcac-----ta---atatacaactttcaacaacggatctcttggctctcgcatc
gatgaagaacgcagcgaaatgcgataagtaatgtgaattgcagaattcagtgaatcatcg
aatctttgaacgcaccttgcaccctttgg--cattcc-gaagggtatgctcgtttgagtg
tca-ttgtact-ctcacactcccaa--ttac---tt---tggatt---gggag--cggtg
gac-ttgggtg---ttgctgc------ttga-c-tgtggctcacctgaaatatgttagtt
gcacct-ctt-gattgga-cata-----------------gtacggcgtgat-aagtg--
-tcttcgctggctcc---tcgc---a----------a---a-gagggtggccgatc--g-
-ggagctctgttgc-ttc--aaa----ctgtc-t-------tc----ggac-aa------
--------tc-t--tctggcgacttgacctcaaatcgagtaggact
>ASV08__
------------------------------------------------------------
------------------------------------------------------------
------------------------------------------------------------
------------------------------------------------------------
------------------------------------------------------------
------------------------------------------------------------
------------------------------------------------------------
------------------------------------------------------------
------------------------------------------------------------
------------------------------------------------------------
------------------------------------------------------------
------------------------------------------------------------
------------------------------------------------------------
------------------------------------------------------------
------------------------------------------------------------
------------------------------------------------------------
------------------------------------------------------------
-----------------------------------ctacccgctgaacttaagcatatca
ataagcggaggaaaagaaactaa-caaggattcccctagtaacggc-ga----gtgaaga
gggaagag----ctcaaatttt--gaatctggc-gtc-tttggc-gtccgaa-ttgtaat
ctagagaagtg-ttttccgtgatggaccgtgcacaagtctcctggaatggagt-gtcata
gagggtgagaatcccgtatatggcacggactaccgttgc-tc-tgtgatacactctcgac
gagtcgagttgtttgggaatgcagctccaaatgggtggtaaatgccatctaaagctaaat
attggcgagagaccgatagcgaacaagtaccgtgagggaaagatgaaaagcactttggaa
agagagt-gaaacagtacgtgaaattgttgaaagggaaacgcttgaagtcagtcgcactg
-ttcgggattcagccttgctt-------ctgcttggtttacttcccgttcggtgggtcaa
ca-tcagttttggtcagaggagaaaggcttgg-ggaaggtggcagcattcgtgctgtg-t
tatagccccttgttgtatactttga-ctgggactgaggaccgcagcacgcctt-t--ggc
cgggg---tt-cgccca----cgtacgtgcttaggatgttggcataatggctttaagcga
cccgtcttgaaacacggaccaaggagtctaacatgtgcgcaagtgtttgggtgttaaact
cggacgcgaaatgaaagtgaaaagttgggaacacttc-tgtgtgcaccgacgcccggagc
tgaccttttgtgacgcatctgcggtagagcgtatatgttgggacccgaaagatggtgaac
tatgcctgaatagggcgaagccagaggaaactctggtggaggctcgtagcgat-------
------------------------atgattgcg---aatg-gttgccttcagtgctggct
ctt----------------aagagcaagtgcacgttggt-gg-----------ctttc--
atc------c---aatacacac----tctt-gtgaacctttggcctc-------------
-------tt-gctagctttggc--tggtagagga--------------------------
-------tttt-tacacatatact---cgaatgtaatgaa--aa--a-cta-ttgtcgtg
cgcaa-gcac-----ta---atgtacaactttcaacaacggatctcttggctctcgcatc
gatgaagaacgcagcgaaatgcgataagtaatgtgaattgcagaattcagtgaatcatcg
aatctttgaacgcaccttgcaccctttgg--aattcc-gaagggtatgctcgtttgagtg
tca-ttgtact-ctcacactctctg--atcc---tt---tggatt-tgagggg--tagtg
gac-ttgggtg--tttgctgc------tttc-cttgtggctcacctcaaatatgttag-t
gcacca-ttc-agttgga-cata-----------------gtacggcgtgat-aagta--
-tcttcgccggcacc---ccgc--------------a---a-gggggtggctgatt--g-
-ggagctctg-tgctttc--aaa----ccgtc-t-------tt----ggac-aa------
--------tc-t---ctgacaa------------------------
>SFC20230908-13__
------------------------------------------------------------
------------------------------------------------------------
------------------------------------------------------------
------------------------------------------------------------
------------------------------------------------------------
------------------------------------------------------------
------------------------------------------------------------
------------------------------------------------------------
------------------------------------------------------------
------------------------------------------------------tggacg
ggtgtgccgaccgctcttcgtagtcaatgatggcaggctcttgattcagaaggaacatgt
gatgaagattgcg---gagaagc------------aggggtatgggtggtcaaatctcat
tcatgatggcgttgttgagctgcttgatgcggaggaagaggagacagtcatgatctgtat
gagccctgaggacttggaggccgctcgaacccaagccgatacccagtaccatacggagat
cgctgcccctgaccccgcacagcgggtcaaaacagtcatcaaggcacatgcctggagcca
ttgcgagattcatccaagtatgattttgggtgtttgcgcgagcatcattccttttccaga
tcacaaccaagtaagccgctctccct-ctccgtccg-cgacgattccctgacagtccgga
cagtcccctcgtaatacttaccaatctgcgatggg-------------------------
----------------------------gattcccctagtaacggc-ga----gtgaaga
gggaagag----ctcaaatttt--gaatctggc-gtc-tttggc-gtccgag-ttgtaat
ctaaagaagtg-ttttccgtgacggaccgtgcacaagtctcctggaatggagc-gtcata
gagggtgagaatcccgtatatggcacggactcccgttacttc-tgtgatacactctcaac
gagtcgagttgtttgggaatgcagctccaaatgggtggtaaatgccatctaaagctaaat
attggcgagagaccgatagcgaacaagtaccgtgagggaaagatgaaaagcactttggaa
agagagt-gaaacagtacgtgaaattgttgaaagggaaacgcttgaagtcagtcgcgccc
-tttgggattcagccttgctt-------ctgcttggtttacttccctttgggtgggtcaa
ca-tcagttttggtcggaggagaaaggcttgg-ggaaggtagcaacattcgtgttgtg-t
tatagccccttgttgtatact---------------------------------------
------------------------------------------------------------
------------------------------------------------------------
------------------------------------------------------------
------------------------------------------------------------
------------------------------------------------------------
------------------------------------------------------------
------------------------------------------------------tttc--
att----ccc---aac----ac----tctt-gtgaacctttggcctc-------------
-------tt-gctagctccggc--tggcagagga--------------------------
-------tttt-tacacacacact---cgaatgtaatgaa--aa--acctc-ttgttgtg
cgcaa-gcac-----ga---atgtacaactttcaacaacggatctcttggctctcgcatc
gatgaagaacgcagcgaaatgcgataagtaatgtgaattgcagaattcagtgaatcatcg
aatctttgaacgcaccttgcaccctttgg--tattcc-gaagggtatgctcgtttgagtg
tca-ttgtact-ctcacacttctga--ttcc---tt---ttggga-ttgggag--cggtg
gac-ttgggtg---ttgctgc------ttta-gttgtggctcacctcaaataaggtag-t
gcaact-ctt-ggttgga-cata-----------------gtacggcgtgat-aagtg--
-tcttcgccggcgcc---tccttaca----------a---g-gagggtggccgatc--g-
-ggagctctg-tgc-ttc--aaa----ccgtc-t-------tc----agac-aa------
--------cc-t---ttgacaacttgacctcaaatcgagtaggact
>TUB_20036_TYPE_Sebacina_flagelliformis
------------------------------------------------------------
------------------------------------------------------------
------------------------------------------------------------
------------------------------------------------------------
------------------------------------------------------------
------------------------------------------------------------
------------------------------------------------------------
------------------------------------------------------------
------------------------------------------------------------
------------------------------------------------------------
------------------------------------------------------------
------------------------------------------------------------
------------------------------------------------------------
------------------------------------------------------------
------------------------------------------------------------
------------------------------------------------------------
------------------------------------------------------------
-----------------------------------------gctgaacttaagcatatca
ataagcggaggaaaagaaactaa-caaggattcccctagtaacggc-ga----gtgaaga
gggaagag----ctcaaatttt--gaatctggc-acc-tttggt-gtccgaa-ttgtaat
ctagagaagtg-ttttccgtggcggaccgtgcataagtctcctggaatggagc-gtcata
gagggtgagaatcccgtatatggcatggactcccgttgc-tc-tgtgatacactctcgac
gagtcgagttgtttgggaatgcagctctaaatgggtggtaaatgccatctaaagctaaat
attggcgagagaccgatagcgaacaagtaccgtgagggaaagatgaaaagcactttggaa
agagagt-gaaacagtacgtgaaattgttgaaagggaaacgcttgaagtcagtcgcgccg
-ttcgggattcagccttgctt-------ctgctcggtttacttcccgttgggtgggtcaa
ca-tcagtttcggtcggaggagaaagacttgg-ggaaggtagcagcattcgtgctgtg-t
tatagccccttgttgtatacttcga-ttgggactgaggaccgcagcacgcctt-t--ggc
cgggg---tt-cgccca----cgtacgtgcttaggatgttggcataatggctttaagcga
cccgtcttg---------------------------------------------------
------------------------------------------------------------
------------------------------------------------------------
-----------------------------------------------------tccgt-a
ggtgaacctgcggaaggatcattattgactgtg---aatc-gttgcctccagtgctggct
--------------------ccggcaagtgcacgttggt-ga-----------ctttc--
atc------c---aac----ac-----cct-gtgaacctttggcctc-------------
-------tt-gctagcttcggc--tggcagagga--------------------------
--------ttt-t-tacacccact---cgaatgtaatg-a--aa----tta-ttgtcgtg
cgcaa-gcac-----tt---atgtacaactttcaacaacggatctcttggctctcgcatc
gatgaagaacgcagcgaaatgcgataagtaatgtgaattgcagaattcagtgaatcatcg
aatctttgaacgcaccttgcaccctttgg--cattcc-gaagggtatgctcgtttgagtg
tca-ttgtact-ctcacacttctca---tcc---tt---tggatt---tggag--cggtg
gac-ttgggtg---ttgctac------tttc-t-ggtggctcacctctaatgcattag-t
gcaact-cca-ggttggaccata-----------------gtacggcgtgat-aagtg--
-tcttcgccggcacc---tcgc--------------g---a-gagggtggctgaty--g-
-ggagctctg-tgctttc--aaa----ccgtc-c-------ttgcaaggac-aa------
--------tg-a---ctgacaacttgacctcaaatcgagtaggact
>F1143128__
------------------------------------------------------------
------------------------------------------------------------
------------------------------------------------------------
------------------------------------------------------------
------------------------------------------------------------
------------------------------------------------------------
------------------------------------------------------------
------------------------------------------------------------
------------------------------------------------------------
------------------------------------------------------------
------------------------------------------------------------
------------------------------------------------------------
------------------------------------------------------------
------------------------------------------------------------
------------------------------------------------------------
------------------------------------------------------------
------------------------------------------------------------
------------------------------------------------------------
-------------------ctaa-caaggattcccctagtaacggc-ga----gtgaaga
gggaagag----ctcaaatttt--gaatctggc-gtc-tttggc-gtccgag-ttgtaat
ctagagaagtg-ttttccgtggcggaccatgcataagtctcctggaatggagt-gtcata
gagggtgagaatcccgtttgtggcatggactaccgttgc-tcttgtgatacactctcaac
gagtcgagttgtttgggaatgcagctctaaatgggtggtaaatgccatctaaagctaaat
attggcgagagaccgatagcgaacaagtaccgtgagggaaagatgaaaagcactttggaa
agagagt-gaaacagtacgtgaaattgttgaaagggaaacgcttgaagtcagtcgcacgc
-ttcgggactcagccttgctt-------ctgcttggtttacttcccgtggggtgggtcaa
cg-tcagttttggtcagagggaaaagacttgg-ggaaggtagcagcatgcgtgctgtg-t
tatagccccttgt-----------------------------------------------
------------------------------------------------------------
------------------------------------------------------------
------------------------------------------------------------
------------------------------------------------------------
------------------------------------------------------------
---------------------ttgatgttataa---accc-gtcctcttcagtgctggct
tt------------------cttgcatgtgcacgttggggcggca-------ttattc--
atc-----tc----aa----cc--ccattt-gtgaactcctggcct--------------
-------tt-gctggtttcgac--tggcagagga--------------------------
--------att---tatacaaact---cgaatgtaatg-a--aa--t-tgc-ttgttgtg
cgtaa-gcacta---ct---atatacaactttcaacaacggatctcttggctctcgcatc
gatgaagaacgcagcgaaatgcgataagtaatgtgaattgcagaattcagtgaatcatcg
aatctttgaacgcaccttgcaccctttgg--gtttccaaaagggtatgctcgtttgagtg
tca-ttgtact-ctcacacttctct--ctta-----------tttgagagaag--tagtg
gac-ttggatg---ttgccgc------ttcaatgtcaggctcatctcaaatcgcttag-t
gtaact-cta-gattgga-cataagtaa--catgtttactacacagcgtgat-aagta--
-tcctcgctagtgtt--gcctccc-aagcgcagcgcg---g-gagggtgtctaatg-ga-
-cgggctctg-cgc-ttc--aaa----ccgtc-g-------tt----tgacaaa------
--------tc-t---ctgacaag-----------------------
>SFC20230816-55__
------------------------------------------------------------
------------------------------------------------------------
------------------------------------------------------------
------------------------------------------------------------
------------------------------------------------------------
------------------------------------------------------------
------------------------------------------------------------
------------------------------------------------------------
------------------------------------------------------------
------------------------------------------------------------
------------------------------------------------------------
------------------------------------------------------------
------------------------------------------------------------
------------------------------------------------------------
------------------------------------------------------------
------------------------------------------------------------
------------------------------------------------------------
------------------------------------------------------------
-------------------------------------agtaacggc-ga----gtgaaga
gggaagaagc--ttcaaatttt--gaatctggc-gtc-tttggc-gtccgag-ttgtaat
ctaaagaagtg-ttttccgtgacggaccgtgcacaagtctcctggaatggagc-gtcata
gagggtgagaatcccgtatatggcacggactcccgttacttc-tgtgatacactctcaac
gagtcgagttgtttgggaatgcagctccaaatgggtggtaaatgccatctaaagctaaat
attggcgagagaccgatagcgaacaagtaccgtgagggaaagatgaaaagcactttggaa
agagagt-gaaacagtacgtgaaattgttgaaagggaaacgcttgaagtcagtcgcgccc
-tttgggattcagccttgctt-------ctgcttggtttacttccctttgggtgggtcaa
ca-tcagttttggtcagaggagaaaggcttgg-ggaaggtagcaacattcgtgttgtg-t
tatagccccttgttgtatact---------------------------------------
------------------------------------------------------------
------------------------------------------------------------
------------------------------------------------------------
------------------------------------------------------------
------------------------------------------------------------
--------------------------------------------------tgtgctggct
c-------------------ccggcaagtgcacgttggt-ga-----------ctttc--
att----ccc---aac----ac----tctt-gtgaacctttggcctc-------------
-------tt-gctagccccggc--tggcagagga--------------------------
-------tttt-tacacacacact---cgaatgtaatgaa--aa--acctc-ttgttgtg
cgcaa-gcac-----ga---atgtacaactttcaacaacggatctcttggctctcgcatc
gatgaagaacgcagcgaaatgcgataagtaatgtgaattgcagaattcagtgaatcatcg
aatctttgaacgcaccttgcaccctttgg--tattcc-gaagggtatgctcgtttgagtg
tca-ttgtact-ctcacacttctga--ttcc---tt---ttggga-ttgggag--cggtg
gac-ttgggtg---ttgctgc------ttta-gttgtggctcacctcaaataaggtag-t
gcaact-ctt-ggttgga-cata-----------------gtacggcgtgat-aagtg--
-tcttcgccggcgcc---tccttaca----------a---g-gagggtggccgatc--g-
-ggagctctg-tgc-ttc--aaa----ccgtc-t-------tc----ggac-aa------
--------cc-t---ttgacaacttgacctcaaatcgag-------
>ASV30__
------------------------------------------------------------
------------------------------------------------------------
------------------------------------------------------------
------------------------------------------------------------
------------------------------------------------------------
------------------------------------------------------------
------------------------------------------------------------
------------------------------------------------------------
------------------------------------------------------------
------------------------------------------------------------
------------------------------------------------------------
------------------------------------------------------------
------------------------------------------------------------
------------------------------------------------------------
------------------------------------------------------------
------------------------------------------------------------
------------------------------------------------------------
-----------------------------------ctacccgctgaacttaagcatatca
ataagcggaggaaaagaaactaa-caaggattcccctagtaacggc-ga----gtgaaga
gggaagag----ctcaaatttt--gaatctggc-gtc-tttggc-gtccgaa-ttgtaat
ctagagaagtg-ttttccgtgacggaccgtgcataagtctcctggaatggagt-gtcata
gagggtgagaatcccgtatatggcacggactcccgttgc-tc-tgtgatacactctcgac
gagtcgcgttgtttgggaatgcagcgctaaatgggtggtaaatgccatctaaagctaaat
attggcgagagaccgatagcgaacaagtaccgtgagggaaagatgaaaagcactttggaa
agagagt-gaaacagtacgtgaaattgttgaaagggaaacgcttgaagtcagtcgcgccg
-ttcgggattcagccttgctt-------ctgctcggtttacttcccgttgggtgggtcaa
ca-tcagtttcggtcggaggagaaagacttgg-ggaaggtggcagcattcgtgctgtg-t
tatagccccgtgttgtatacttcga-ctgggactgaggatcgcagcacgcctc-t--ggc
cgggg---tt-cgccca----cgtacgtgcttaggatgttggcataatggctttaagcga
cccgtcttgaaacacggaccaaggagtctaacatgtgcgcgagtgtttgggtgttaaact
cggacgcgaaatgaaagtgaaaagttgggaacacatc-tgtgtgcaccgacgcccggagc
tgaccttctgtgacgcatctgcggtagagcgtatatgttgggacccgaaagatggtgaac
tatgcctgaatagggtgaagccagaggaaactctggtggaggctcgtagcgat-------
------------------------atgattacg---aatc-g-taccttctgtgctggcc
aga--------------acactggcaagtgcacgttggt-g------------ctttc--
atc------c---aat-----c----ccct-gtgaacctttggcctc-------------
-------tt-gctagccttggc--cggcagagga--------------------------
--------att-t-tacacacact---cgaatgtaatg-a--aa--t-ata-ttgtcgtg
cgcaa-gcac-----ta---atgtacaactttcaacaacggatctcttggctctcgcatc
gatgaagaacgcagcgaaatgcgataagtaatgtgaattgcagaattcagtgaatcatcg
aatctttgaacgcaccttgcaccctttgg--cattcc-gaagggtatgctcgtttgagtg
tca-ttgtact-ctcacactcccga--tctt-----------gtt---gggag--cggtg
gac-ttgggtg---ctgctgc-------tta-c-cgtggctcacctcaaatggattcg-t
gcatct-ctt-ggttgga-cata-----------------gtacggcgtgat-aagtg--
-tcttcgccggcgcc---tcat--------------t---g-gagggtggccgatc--g-
-ggagctctg-tgc-ttc--taa----ccgtc-c-------tc----ggac-aa------
--------ca-a---ctgacaa------------------------
>pallida_TUB20209__
------------------------------------------------------------
------------------------------------------------------------
------------------------------------------------------------
------------------------------------------------------------
------------------------------------------------------------
------------------------------------------------------------
------------------------------------------------------------
------------------------------------------------------------
------------------------------------------------------------
------------------------------------------------------------
------------------------------------------------------------
------------------------------------------------------------
------------------------------------------------------------
------------------------------------------------------------
------------------------------------------------------------
------------------------------------------------------------
------------------------------------------------------------
-----------------------------------ctacccgctgaacttaagcatatca
ataagcggaggaaaagaaactaa-caaggattcccctagtaacggc-ga----gtgaaga
gggaagag----ctcaaatttt--gaatctggc-acc-tttggt-gtccgaa-ttgtaat
ctagagaagtg-ttttctgtgatggaccatgcataagtctcctgggatggagc-gtcata
gagggtgagaatcccgtatatggcatggactcccgttgc-tc-tgtgatacactctcgac
gagtcgagttgtttgggaatgcagctccaaatgggtggtaaatgccatctaaagctaaat
attggcgagagaccgatagcgaacaagtaccgtgagggaaagatgaaaagcactttggaa
agagagt-gaaacagtacgtgaaattgttgaaagggaaacgcttgaagtcagtcacaccg
-ttcgggattcagccttgctt-------ctgctcggtttacttcctgttgggtgggtcaa
ca-tcagttttggtcagaggagaaatgcttgg-ggaatgtggcagcattcgtgctgtg-t
tatagccccttgttgtatactttga-ctgggactgaggaccgcagcacgcctt-t--ggc
cgggg---tt-cgccca----cgtacgtgcttaggatgttggcataatggttttaagcga
cccgt-------------------------------------------------------
------------------------------------------------------------
------------------------------------------------------------
------------------------------------------------------------
------------------------------------------------------------
------------------------------------------------------------
------------------------------------------------------------
------------------------------------------------------------
------------------------------------------------------------
------------------------------------------------------------
------------------------------------------------------------
------------------------------------------------------------
------------------------------------------------------------
------------------------------------------------------------
------------------------------------------------------------
------------------------------------------------------------
------------------------------------------------------------
----------------------------------------------
>ASV06__
------------------------------------------------------------
------------------------------------------------------------
------------------------------------------------------------
------------------------------------------------------------
------------------------------------------------------------
------------------------------------------------------------
------------------------------------------------------------
------------------------------------------------------------
------------------------------------------------------------
------------------------------------------------------------
------------------------------------------------------------
------------------------------------------------------------
------------------------------------------------------------
------------------------------------------------------------
------------------------------------------------------------
------------------------------------------------------------
------------------------------------------------------------
-----------------------------------ctacccgctgaacttaagcatatca
ataagcggaggaaaagaaactaa-caaggattcccctagtaacggc-ga----gtgaaga
gggaagag----ctcaaatttt--gaatctggc-gtc-tgtggc-gtccgaa-ttgtaat
ctagagaagtg-ttttccgtgacggaccgtgcacaagtctcctggaatggagc-gtcata
gagggtgagaatcccgtatatggcacggactcccgttgc-tc-tgtgatacactctcgac
gagtcgagttgtttgggaatgcagctctaaatgggtggtaaatgccatctaaagctaaat
attggcgagagaccgatagcgaacaagtaccgtgagggaaagatgaaaagcactttggaa
agagagt-gaaacagtacgtgaaattgttgaaagggaaacgcttgaagtcagtcgcgccg
-ttcgggattcagccttgctt-------atgctcggtttacttcccgttgggtgggtcaa
ca-tcagttttggtcggaggagaaaggcttgg-ggaaggtggcagcattcgtgctgtg-t
tatagccccttgttgtatacttcga-ctgggattgaggaccgcagcacgcctt-t--ggc
cgggg---tt-cgccca----cgtacgtgcttaggatgttggcataatggctttaagcga
cccgtcttgaaacacggaccaaggagtctaacatgtgcgcgagtgtttgggtgttaaact
cggacgcgaaatgaaagtgaaaagttgggaacactta-tgtgtgcaccgacgcccggagc
tgaccttctgtgacgcatctgcggtagagcgtatatgttgggacccgaaagatggtgaac
tatgcctgaatagggtgaagccagaggaaactctggtggaggctcgtagcgat-------
------------------------atgattacg---aatg-gctgccttcggtgctggct
ctt--------------------gcaagtgcacgttggt-gg-----------ctttc--
atc------c---aat----ac----cctt-gtgaacctttggcctc-------------
-------tt-gctagcttcggc--tggcagagga--------------------------
-------tttt-tacacacacact---cgaatgtaatg-a--aa--a-cta-ttgtcgtg
cgcaa-gcac-----ta---atgtacaactttcaacaacggatctcttggctctcgcatc
gatgaagaacgcagcgaaatgcgataagtaatgtgaattgcagaattcagtgaatcatcg
aatctttgaacgcaccttgcaccctttgg--tattcc-gaagggtatgctcgtttgagtg
tca-ttgtact-ctcacactctctg--atcc---tt---tggatt-cggggag--cggtg
gac-ttgggcg--tttgctgc------tttg-cttgtggctcgcctcaaatgcgtcag-t
gcacct-ctc-ggttgga-cata-----------------gtacggcgtgat-aagtg--
-tcttcgccggcacc---tcga--------------a---a-gagggtggccgatt--g-
-ggagctctg-tgctttc--aaa----ccgtc-t-------tc----ggac-aa------
--------tc-t---ctgacaa------------------------
>SFC20230802-01__
------------------------------------------------------------
------------------------------------------------------------
------------------------------------------------------------
------------------------------------------------------------
------------------------------------------------------------
------------------------------------------------------------
------------------------------------------------------------
---------------------------------tggtgtttggatgggtgtgcatcgcga
tccggctgcactcgtacgaacattgaagaagttgcgacgcaatgaggatttaaatcctga
agtgtcagtcgtgcgagatattcgggagaaggagctaaggatctataccgactctggacg
ggtgtgccgaccgctcttcgtagtcaatgatggcaggctcttgattcagaaggaacatgt
gatgaagattgcg---gagaagc------------agggctatgggtggtcagatctcat
tcatgatggcgttgttgagctgcttgatgcggaggaagaggagacagtcatgatttgtat
gagccctgaggacttggaggccgctcgaacccaagccgatacacagtaccatacggagat
cgctgcccctgaccccgcacagcgggtcaaaacagtcatcaaggcacatgcctggagcca
ttgcgagattcatccaagtatgatcttgggtgtttgcgcgagcatcattccttttccaga
tcacaaccaagtaagctgctctccct-ctccgtcgg-cgacgattccctgacagtccgga
cagtcccctcgtaatacttaccaatctgcgatggg-------------------------
------------------------------------------cggcgaa----gtgaaga
gggatgag----ctcaaatttt--gaatctggc-gtc-tttggc-gtccgag-ttgtaat
ctaaagaagtg-ttttccgtgacggaccgtgcataagtctcctggaatggagc-gtcata
gagggtgagaatcccgtatatggcacggactcccgttacttc-tgtgatacactctcaac
gagtcgagttgtttgggaatgcagctccaaatgggtggtaaatgccatctaaagctaaat
attggcgagagaccgatagcgaacaagtaccgtgagggaaagatgaaaagcactttggaa
agagagt-gaaacagtacgtgaaattgttgaaagggaaacgcttgaagtcagtcgcgccc
-tttgggattcagccttgctt-------ctgcttggtttacttccctttgggtgggtcaa
ca-tcagttttggtcggaggagaaaggcctgg-ggaaggtagcaacattcgtgttgtg-t
tatagccccttgttgtatact---------------------------------------
------------------------------------------------------------
------------------------------------------------------------
------------------------------------------------------------
------------------------------------------------------------
------------------------------------------------------------
------------------------------------------------------------
------------------------------------------------------------
------------------------------------------------------------
------------------------------------------------------------
-------tttt-tatacacagact---cgaatgtaatgaa--aa--acgtc-ttgttgtg
cgcaa-gcac-----ga---atgtacaactttcaacaacggatctcttggctctcgcatc
gatgaagaacgcagcgaaatgcgataagtaatgtgaattgcagaattcagtgaatcatcg
aatctttgaacgcaccttgcaccctttgg--tattcc-gaagggtatgctcgtttgagtg
tca-ttgtact-ctcacacttctga--ttcc---ttt--tgggat-ttggggg--cggtg
gac-ttgggtg---ttgctgc------ttta-gttgtggctcacctcaaataagttag-t
gcaact-ctt-ggttgga-cata-----------------gtacggcgtgat-aagtg--
-tcttcgccggcgcc---tccttgca----------a---g-gagggtggccgatc--g-
-ggagctctg-tgc-ttc--aaa----ccgtc-t-------tc----ggac-ac------
--------tc-t---ttgacaac-tgacctcaaatcgagt------
>RJB794__Globulisebacina_rolleyi
------------------------------------------------------------
------------------------------------------------------------
------------------------------------------------------------
------------------------------------------------------------
------------------------------------------------------------
------------------------------------------------------------
------------------------------------------------------------
------------------------------------------------------------
------------------------------------------------------------
------------------------------------------------------------
------------------------------------------------------------
------------------------------------------------------------
------------------------------------------------------------
------------------------------------------------------------
------------------------------------------------------------
------------------------------------------------------------
------------------------------------------------------------
-----------------------------------------gctgaacttaagcatatca
ataagcggaggaaaagaaactaa-caaggattcccctagtaacggc-ga----gtgaaga
gggaagag----ctcaaatttt--gaatctggc-gtc-ttcggc-gtccgag-ttgtaat
ctagagaagtg-ttttccgtggcggaccgtgcacaagtctcctggaatggagc-gtcatg
gagggtgagaatcccgtatatggcacggactcccgtcgc-tc-tgcgatacactctcgac
gagtcgagttgtttgggaatgcagctcaaagtgggtggtaaatgccatctaaagctaaat
attggcgagagaccgatagcgaacaagtaccgtgagggaaagatgaaaagcactttggaa
agagagt-gaaacagtacgtgaaattgttgaaagggaaacgcttgaagtcagtcgcgcct
-ttcaggattcagccttgctt-------ctgctcggtttacttcctgttgggtgggtcaa
cg-tcagtttccgccagaggagaaaggctcgg-ggaatgtggcaggctt--gcctgtg-t
tatagccccttgttgtatactttgg-tggggactgaggactgcagcgcgcctt-tacggc
cgggg---tt-cgccca----cgtacgcgcttaggatgtgggcataatggctttaagcga
cccgtcttgaaana----------------------------------------------
------------------------------------------------------------
------------------------------------------------------------
------------------------------------------------------------
------------------------------------------------------------
------------------------------------------------------------
------------------------------------------------------------
------------------------------------------------------------
------------------------------------------------------------
-----------------------------------------------------ttgcatc
gatgaagaacgcagcgaaatgcgataagtaatgtgaattgcagaattcagtgaatcatcg
aatctttgaacgcaccttgcaccctttgg--tattcc-gaagggtatgctcgtttgagtg
tca-ttgtaat-ctcacactcttcg--gttt----------cgac-cgaggag--aggtg
gac-ttggacg---ttgccgc------ttca-c-cgtggcttgtcttaaaagtgttag-t
gcaact-tgt--gttgga-catt-----------------agacggcgtgat-aagta--
-tc-tggccgtcgct---tctt--------------c---g-ggaggtgtctgatg--t-
-caggctctg-tgc-ttc--gaa----ccgtc-t-------tc----ggac-aa------
--------tt-a---ttgacaacttgacctcaaatcgagtaggact
>ASV04__
------------------------------------------------------------
------------------------------------------------------------
------------------------------------------------------------
------------------------------------------------------------
------------------------------------------------------------
------------------------------------------------------------
------------------------------------------------------------
------------------------------------------------------------
------------------------------------------------------------
------------------------------------------------------------
------------------------------------------------------------
------------------------------------------------------------
------------------------------------------------------------
------------------------------------------------------------
------------------------------------------------------------
------------------------------------------------------------
------------------------------------------------------------
-----------------------------------ctacccgctgaacttaagcatatca
ataagcggaggaaaagaaactaa-caaggattcccctagtaacggc-ga----gtgaaga
gggaagag----ctcaaatttt--gaatctggc-gtc-tttggc-gtccgaa-ttgtaat
ctagagaagtg-ttttccgtgacggaccgtgcacaagtctcctggaatggagc-gtcata
gagggtgagaatcccgtatatggcatggactgccgttgc-tc-tgtgatacactctcgac
gagtcgagttgtttgggaatgcagctctaaatgggtggtaaatgccatctaaagctaaat
attggcgagagaccgatagcgaacaagtaccgtgagggaaagatgaaaagcactttggaa
agagagt-gaaacagtacgtgaaattgttgaaagggaaacgcttgaagtcagtcgcgccg
-ttcgggattcagccttgctt-------ctgctcggtttacttcctgttgggtgggtcaa
ca-tcagttttggtcggaggagaaaggcttgg-ggaatgtggcagcattcgtgctgtg-t
tatagccccttgttgtatacttcgg-ctgggactgaggaccgcagcacgcctt-t--ggc
cgggg---tt-cgccca----cgtacgtgcttaggatgttggcataatggctttaagcga
cccgtcttgaaacacggaccaaggagtctaacatgtgcgcgagtgtttgggtgttaaact
cggacgcgaaatgaaagtgaaaagttgggaacactta-tgtgtgcaccgacgcccggagc
tgaccttctgtgacgcatctgcggtagagcgtatatgttgggacccgaaagatggtgaac
tatgcctgaatagggtgaagccagaggaaactctggtggaggctcgtagcgat-------
------------------------atgattgcg---aatg-gttgccttcggtgctggct
ctt--------------------gcaagtgcacgttggt-gg-----------ctttc--
atc------c---aat----ac----ccct-gtgaacctttggcctc-------------
-------tt-gctagctttggc--tggtagagga--------------------------
-------tttt-----tacacact---cgaatgtaatg-a--ta--a-cta-ttgtcgtg
cgcaa-gcac-----ta---atgtacaactttcaacaacggatctcttggctctcgcatc
gatgaagaacgcagcgaaatgcgataagtaatgtgaattgcagaattcagtgaatcatcg
aatctttgaacgcaccttgcaccctttgg--tattcc-gaagggtatgctcgtttgagtg
tca-ttgtact-ctcacactctctg--atcc---tt---tggatt-cagggag--cggtg
gac-ttgggtg--cttgctgc------tttc-ctggtggctcacctcaaatgcgttag-t
gcacct-ctt-ggttgga-cata-----------------gtacggcgtgat-aagta--
-tcttcgccggcacc---tcgc--------------a---a-gagggtggccgatt--g-
-ggagctctg-tgctttc--aaa----ccgtc-t-------tc----ggac-aa------
--------tc-t---ctgacaa------------------------
>TUB_020330_Sebacina_pseudocandida
tcctccagtgcgctgagactggyagactattcgatgtctcgcgagcaatcaaggtcgcca
ccatttctaatggcctcaagtactcactcgcgactggaaactggggcgatcaacagcacg
ccatgtcctcaaaagccggtgtgtcacaagtactcaatcgctataccttcgcctctaccc
tytcccaccttcgaagatgtaatactcctctcggacgagagggtaaaatygcgaagcccc
gtcagctacataatactcactggggcatggtctgccctgccgagacgcccgaaggccaag
catgtggacttgtcaagaatctcgcgctcatggcatgcatctccgtcggttcctattctg
cgccagttggagagttcctggacgagtggggcttggagtctctcgaggaaaacgcacagg
ccgccacaccttgcacaaaggtct-t-cgtcaatggtgtttggatgggtgtgcatcgcga
tccggcggcacttgtacgaacgctgaagaagctgcgacgcaacgaggatctaaatcccga
agtatcagtcgtacgggatattcgagagaaggagctaaggatctataccgactccggacg
agtgtgccgcccgctcttcgtagtcaatgatagcaaactcttgattcagaaggaacacgt
actgaagattgcg---gagaaac------------agggctacgcctggtccgatctcat
tcatgatggcgttattgaactgcttgatgcggaggaagaggagactgtcatgatttgcat
gagtcctgaggacttggaagctgctcgtacccaagccgatacaacgtatcacacagagag
cgctgctcctgaccctgcacagcgagtcaaaaccgtcatcaaagcgcatgcctggagcca
ttgcgagattcacccaagcatgatcttgggtgtttgcgcaagtatcattccgttcccaga
tcacaaccaggtaaactactcctc------------------------------------
-------------------------------------acccgctgaacttaagcatatca
ataagcggaggaaaagaaactaa-caaggattcccctagtaacggc-ga----gtgaaga
gggaagag----ctcaaatttt--aaatctggc-gtc-cttggc-gtccgaa-ttgtaat
ctagagaagtg-ttttccgtgacggaccgtgcacaagtctcctggaatggagc-gtcata
gagggtgagaatcccgtatatggcacggactgccgttgc-tc-tgtgatacactctcgac
gagtcgagttgtttgggaatgcagctctaaatgggtggtaaatgccatctaaagctaaat
attggcgagagaccgatagcgaacaagtaccgtgagggaaagatgaaaagcactttggaa
agagagt-gaaacagtacgtgaaattgttgaaagggaaacgcttgaagtcagtcgcgccg
-ttcgggattcagccttgctt-------ctgctcggttcacttcccgttgggtgggtcaa
ca-tcagttttggtcagaggagaaaggcttgg-ggaaggtggcagcattcgtgctgtg-t
tatagcccctcgttgtatactttga-ccgggactgaggaccgcagcacgcctt-t--ggc
cgggg---tt-cgccca----cgtacgtgcttaggatgttggcataatggctttaagcga
cccgtcttg---------------------------------------------------
------------------------------------------------------------
------------------------------------------------------------
-----------------------------------------------------tccgt-a
ggtgaacctgcggaaggatcattaatgattgcg---aatg-gttaccttcggtgctggct
cgct------------cttgcgagcaagtgcacgttggt-gg-----------ctttc--
atc------c---act----ac----cctt-gtgaacctttggcctc-------------
-------tt-gctagcttcggc--tggcagagga--------------------------
-------tttt-tacacacacact---cgaatgtaatg-a--aa--a-ctt-gtgttgtg
cgcaa-gcac-----ga---atgtacaactttcaacaacggatctcttggctctcgcatc
gatgaagaacgcagcgaaatgcgataagtaatgtgaattgcagaattcagtgaatcatcg
aatctttgaacgcaccttgcaccctttgg--tattcc-gaagggtatgctcgtttgagtg
tca-ttgtact-ctcacactctccg--atcc---tc---tgggtt-cggcgag--cggtg
gac-ttgggtgt-tttgctgc------attc-cttgtggctcacctcaaatgcgtcag-t
gcacct-ctt-ggttgga-cata-----------------gtacggcgtgat-aagtg--
-tcttcgccggcacc---tcgc--------------r---a-gagggtggccgatc--g-
-agagctctg-tgctttc--aaa----ccgtc-t-------tc----ggac-aa------
--------tc-t---ctgacaacttggcctcaaatcgagtaggact
>ASV22__
------------------------------------------------------------
------------------------------------------------------------
------------------------------------------------------------
------------------------------------------------------------
------------------------------------------------------------
------------------------------------------------------------
------------------------------------------------------------
------------------------------------------------------------
------------------------------------------------------------
------------------------------------------------------------
------------------------------------------------------------
------------------------------------------------------------
------------------------------------------------------------
------------------------------------------------------------
------------------------------------------------------------
------------------------------------------------------------
------------------------------------------------------------
-----------------------------------ctacccgctgaacttaagcatatca
ataagcggaggaaaagaaactaa-caaggattcccctagtaacggc-ga----gtgaaga
gggaagag----ctcaaatttt--gaatctggc-gtc-tttggc-gtccgaa-ttgtaat
ctagagaagtg-ttttccgtgatggaccgtgcacaagtctcctggaatggagt-gtcata
gagggtgagaatcccgtatatggcacggactaccgttgc-tc-tgtgatacactctcgac
gagtcgagttgtttgggaatgcagctccaaatgggtggtaaatgccatctaaagctaaat
attggcgagagaccgatagcgaacaagtaccgtgagggaaagatgaaaagcactttggaa
agagagt-gaaacagtacgtgaaattgttgaaagggaaacgcttgaagtcagtcgcactg
-ttcgggattcagccttgctt-------ctgcttggtttacttcccgttcggtgggtcaa
ca-tcagttttggtcagaggagaaaggcttgg-ggaaggtggcagcattcgtgctgtg-t
tatagccccttgttgtatactttga-ctgggactgaggaccgcagcacgcctt-t--ggc
cgggg---tt-cgccca----cgtacgtgcttaggatgttggcataatggctttaagcga
cccgtcttgaaacacggaccaaggagtctaacatgtgcgcaagtgtttgggtgttaaact
cggacgcgaaatgaaagtgaaaagttgggaacacttc-tgtgtgcaccgacgcccggagc
tgaccttttgtgacgcatctgcggtagagcgtatatgttgggacccgaaagatggtgaac
tatgcctgaatagggcgaagccagaggaaactctggtggaggctcgtagcgat-------
------------------------atgattgcg---aatg-gttgccttcagtgctggct
ctt----------------aagagcaagtgcacgttggt-gg-----------ctttc--
atc------c---aatacacac----tctt-gtgaacctttggcctc-------------
-------tt-gctagctttggc--tggtagagga--------------------------
-------tttt-tacacatatact---cgaatgtaatgaa--aa--a-cta-ttgtcgtg
cgcaa-gcac-----ta---atgtacaactttcaacaacggatctcttggctctcgcatc
gatgaagaacgcagcgaaatgcgataagtaatgtgaattgcagaattcagtgaatcatcg
aatctttgaacgcaccttgcaccctttgg--aattcc-gaagggtatgctcgtttgagtg
tca-ttgtact-ctcacactctctg--atcc---tt---tggatt-tgagggg--tagtg
gac-ttgggtg--tttgctgc------tttc-cttgcggctcacctcaaatatgttag-t
gcacct-tcc-agttgga-cata-----------------gtacggcgtgat-aagta--
-tcttcgccggcacc---tcgc--------------a---a-gggggtggctgatt--g-
-ggagctctg-tgctttc--aaa----ccgtc-t-------tt----ggac-aa------
--------tc-t---ctgacaa------------------------
>TUB_20025_Sebacina_cystidiata
------------------------------------------------------------
------------------------------------------------------------
------------------------------------------------------------
------------------------------------------------------------
------------------------------------------------------------
------------------------------------------------------------
------------------------------------------------------------
------------------------------------------------------------
------------------------------------------------------------
------------------------------------------------------------
------------------------------------------------------------
------------------------------------------------------------
------------------------------------------------------------
------------------------------------------------------------
------------------------------------------------------------
------------------------------------------------------------
------------------------------------------------------------
-----------------------------------------gctgaacttaagcatatca
ataagcggaggaaaagaaactaa-caaggattcccctagtaacggc-ga----gtgaaga
gggaagag----ctcaaatttt--gaatctggc-gtc-tttggc-gtccgaa-ttgtaat
ctagagaagtg-ttttccgtaatggaccgtgcacaagtctcctggaatggagc-gtcata
gagggtgagaatcccgtatatggcacggactaccgttgc-tc-tgtgatacactctcaac
gagtcgagttgtttgggaatgcagctccaaatgggtggtaaatgccatctaaagctaaat
attggcgagagaccgatagcgaacaagtaccgtgagggaaagatgaaaagcactttggaa
agagagt-gaaacagtacgtgaaattgttgaaagggaaacgcttgaagtcagtcgcgccg
-ttcgggattcagccttgctt-------ctgcttggtttacttcccgttgggtgggtcaa
ca-tcagttttggtcggaggagaaaggcccgt-ggaaggtagcagcttt---gctgtg-t
tatagccacttgttgtatacttcga-ctgggactgaggatcgcagcacgcctt-t--ggc
cgggg--ctt-tgccca----cgtacgtgcttaggatgttggcataatggctttaagcga
cccgtcttg---------------------------------------------------
------------------------------------------------------------
------------------------------------------------------------
-----------------------------------------------------tccgt-a
ggtgaacctgcggaaggatcattagtgattttg---aatc-gttgccttcagtgctggct
cc------------------tgagcaagtgcacgttggt-ga-----------ctttc--
atc------c---att---------accct-gtgcacctttggcctc-------------
-------tt-gttggcttcggc--tgacggagga--------------------------
--------ttt-tacacataaact---cgaatgtaatg-a--aa--a-cta-ctgtcgtg
cgcaa-gcac-----ta---atgtacaactttcaacaacggatctcttggctctcgcatc
gatgaagaacgcagcgaaatgcgataagtaatgtgaattgcagaattcagtgaatcatcg
aatctttgaacgcaccttgcaccctttgg--tattcc-gaagggtatgctcgtttgagtg
tca-ttgtact-ctcacactcccta--atgg---ct---tgcatt---aggag--tggtg
gac-ttgggtg---ttgctgc------ttca-c-ggtggctcacctgaaatgcattag-t
gcacct-cct-ggttgga-cata-----------------gtacggcgtgat-aagtg--
-tcttcgccggcgcc---tcga--------------a---a-gagggtggccgatt--g-
-ggagctctg-ggc-ttc--taa----ctgtc-t-------ta----ggac-ac------
--------tc-t---ctgacaacttgacctcaaatcgagtaggact
>SFC20230817-41_Sebacina_caducifollicola
------------------------------------------------------------
------------------------------------------------------------
------------------------------------------------------------
------------------------------------------------------------
------------------------------------------------------------
------------------------------------------------------------
------------------------------------------------------------
---------------------------------------------gggtgtgcatcgcga
tccggcggcacttgtacgaacgctgaagaagctgcgacgcaatgaggatctaaatcccga
agtatcagtcgtgcgggatattcgagagaaggagctaaggatctataccgactctggacg
agtgtgccgcccgctcttcgtcgtcaatgatggcaaactcttgattcagaaggaacacgt
gacgaagattgcg---gagaaac------------aggactacgcctggtccgatctcat
tcatgatggcgttattgagctgcttgatgcggaggaagaggagactgtcatgatttgtat
gagtcctgaggacttggaagctgctcgtacccaagccgatacaacttatcacacagagag
cgctgcccctgaccctgcacagcgagtcaagacagtcatcaaagcccatgcttggagcca
ttgcgagattcacccaagcatgatcttgggtgtttgcgcaagcattattccgttcccaga
tcacaaccaggtaaactactctccg---tctgttcg-taccaatcttctgacagtttgga
cagtcccctcgtaatacttaccaatctgcaatggg-------------------------
-----------------------------------ctagtaacggc-ga----gtgaaga
gggaagaagcttccaaattttt--gaatctggc-gtc-cttggc-gtccgaa-ttgtaat
ctagagaagtg-ttttccgtgacggaccgtgcacaagtctcctggaatggagc-gtcata
gagggtgagaatcccgtatatggcacggactgccgttgc-tc-tgtgatacactctcgac
gagtcgagttgtttgggaatgcagctctaaatgggtggtaaatgccatctaaagctaaat
attggcgagagaccgatagcgaacaagtaccgtgagggaaagatgaaaagcactttggaa
agagagt-gaaacagtacgtgaaattgttgaaagggaaacgcttgaagtcagtcgcgccg
-ttcgggattcagccttgctt-------ctgctcggtttacttcccgttgggtgggtcaa
ca-tcagtttcggtcggaggaaaaaggcttgg-ggaaggtggcagcattcgtgctgtg-t
tatagccccttgttgtatact---------------------------------------
------------------------------------------------------------
------------------------------------------------------------
------------------------------------------------------------
------------------------------------------------------------
------------------------------------------------------------
------------------------------------------------------------
--ct--------cttgcgagcaagtaagtgcacgttggt-gg-----------cgttc--
atc------c---act----ac----cctt-gtgaacctttggcctc-------------
-------tt-gctagcttcggc--tggcagagga--------------------------
-------tttt-tatacacacact---cgaatgtaatg-a--ta--a-ctt-ttattgtg
cgcaa-gcac-----ta---atgtacaactttcaacaacggatctcttggctctcgcatc
gatgaagaacgcagcgaaatgcgataagtaatgtgaattgcagaattcagtgaatcatcg
aatctttgaacgcaccttgcaccctttgg--cattcc-gaagggtatgctcgtttgagtg
tca-ttgtact-ctcacactctctg--atcc---tttgctggatt-cggggag--cggtg
gac-ttgggtg--cctgctgc------tttc-cttgtggctcacctgaaatgcgtcag-t
gcacct-ctt-ggttgga-cata-----------------gtacggcgtgataaagtg--
-tcttcgccggcacc---tcgc--------------a---aggagggtggccggatcgga
ggaagctctg-tgcttc-------------------------------------------
----------------------------------------------
>tomentosa_PD10__
------------------------------------------------------------
------------------------------------------------------------
------------------------------------------------------------
------------------------------------------------------------
------------------------------------------------------------
------------------------------------------------------------
------------------------------------------------------------
------------------------------------------------------------
------------------------------------------------------------
------------------------------------------------------------
------------------------------------------------------------
------------------------------------------------------------
------------------------------------------------------------
------------------------------------------------------------
------------------------------------------------------------
------------------------------------------------------------
------------------------------------------------------------
---------------------------------------ccgctgaacttaagcatatca
ataagcggaggaaaagaaact-a-caaggattcccctagtaacggc-ga----gtgaaga
gggaagag----ctcaaatttt--gaatctggc-gtc-tttggc-gtccgag-ttgtaat
ctagagaagtgtttttccgtgacggaccgtgcataagtctcctggaatggagc-gtcata
gagggtgagaatcccgtatatggcatggactactgttgc-tc-tgtgatacactctcgac
gagtcgagttgtttgggaatgcagctccaaatgggtggtaaatgccatctaaagctaaat
attggcgagagaccgatagcgcacaagtaccgtgagggaaagatgaaaagcactttggaa
agagagt-gaaacagtacgtgaaattgttgaaagggaaacgcttgaagtcagtcgcgccg
-ttcgggactcagccttgctt-------ctgcttggtttacttcccgttgggtgggtcaa
ca-tcagttttggtcggaggagaaagacttgg-ggaaggtggcagcattcgtgctgtg-t
tatagccccttgttgtatacttcga-ctgggactgaggaccgcagcacgcctt-t--ggc
cgggg---tt-cgccca----cgtacgtgcttaggatgttggcataatggctttaagcga
cccgtct-----------------------------------------------------
------------------------------------------------------------
------------------------------------------------------------
------------------------------------------------------------
--------------------attattgattacg---aatt-gttgctgtctgtgctggct
--------------------ccggcaagtgcacgtcggt-ga-----------ctttc--
atc------c---aac----ac----ccct-gtgcactcttggcctc-------------
-------tt-gctagcttcggc--tggctgagga--------------------------
------ttttt-tacacactcact---cgaatgtaatgaa--aa--a-cta-tggttgtg
cgcaa-gcac-----ga---atgtacaactttcaacaacggatctcttggctctcgcatc
gatgaagaacgcagcgaaatgcgataagtaatgtgaattgcagaattcagtgaatcatcg
aatctttgaacgcaccttgcaccctttgg--cattct-gaagggtatgctcgtttgagtg
tca-ttgtact-ctcatactctctg--atcc---tt---ttggat-ttgggag--cgatg
gac-ttgggtg---ttgctgc------ttta-c-cgtggctcacctggaatgcattag-t
gcatct-ctt-ggttggg-cata-----------------gtacggcgtgataaagtg--
-tcttcgccggcacc---tcgc--------------a---a-gagggtggctgacc--a-
-ggagctctg-tgcttcc--taa----tggtc-t-------tc----ggac-aa------
--------tc-t---ctgacggcttgacctcaaatcgagtaggact
>TUB_20024_Sebacina_cystidiata
------------------------------------------------------------
------------------------------------------------------------
------------------------------------------------------------
------------------------------------------------------------
------------------------------------------------------------
------------------------------------------------------------
------------------------------------------------------------
------------------------------------------------------------
------------------------------------------------------------
------------------------------------------------------------
------------------------------------------------------------
------------------------------------------------------------
------------------------------------------------------------
------------------------------------------------------------
------------------------------------------------------------
------------------------------------------------------------
------------------------------------------------------------
-----------------------------------------gctgaacttaagcatatca
ataagcggaggaaaagaaactaa-caaggattcccctagtaacggc-ga----gtgaaga
gggaagag----ctcaaatttt--gaatctggc-gtc-tttggc-gtccgaa-ttgtaat
ctagagaagtg-ttttccgtaatggaccgtgcacaagtctcctggaatggagc-gtcata
gagggtgagaatcccgtatatggcacggactaccgttgc-tc-tgtgatacactctcaac
gagtcgagttgtttgggaatgcagctccaaatgggtggtaaatgccatctaaagctaaat
attggcgagagaccgatagcgaacaagtaccgtgagggaaagatgaaaagcactttggaa
agagagt-gaaacagtacgtgaaattgttgaaagggaaacgcttgaagtcagtcgcgccg
-ttcgggattcagccttgctt-------ctgcttggtttacttcccgttgggtgggtcaa
ca-tcagttttggtcggaggagaaaggcccgt-ggaaggtagcagcttt---gctgtg-t
tatagccacttgttgtatacttcga-ctgggactgaggatcgcagcacgcctt-t--ggc
cgggg--ctt-tgccca----cgtacgtgcttaggatgttggcataatggctttaagcga
cccgtcttg---------------------------------------------------
------------------------------------------------------------
------------------------------------------------------------
-----------------------------------------------------tccgt-a
ggtgaacctgcggaaggatcattagtgattttg---aatc-gttgccttcagtgctggct
cc------------------tgagcaagtgcacgttggt-ga-----------ctttc--
atc------c---att---------accct-gtgcacctttggcctc-------------
-------tt-gttggcttcggc--tgacggagga--------------------------
--------ttt-tacacataaact---cgaatgtaatg-a--aa--a-cta-ctgtcgtg
cgcaa-gcac-----ta---atgtacaactttcaacaacggatctcttggctctcgcatc
gatgaagaacgcagcgaaatgcgataagtaatgtgaattgcagaattcagtgaatcatcg
aatctttgaacgcaccttgcaccctttgg--tattcc-gaagggtatgctcgtttgagtg
tca-ttgtact-ctcacactcccta--atgg---ct---tgcatt---aggag--tggtg
gac-ttgggtg---ttgctgc------ttca-c-ggtggctcacctgaaatgcattag-t
gcacct-cct-ggttgga-cata-----------------gtacggcgtgat-aagtg--
-tcttcgccggcgcc---tcga--------------a---a-gagggtggccgatt--g-
-ggagctctg-ggc-ttc--taa----ctgtc-t-------ta----ggac-ac------
--------tc-t---ctgacaacttgacctcaaatcgagtaggact
>TUB_19645_Sebacina_schweinitzii
--------tgcgctgagaccggcaggtcattcgatgtctcacgagcaattaaagttgcca
ccatatctaatggcctcaagtactcgctcgcgactgggaactggggtgaccaacaacacg
ccatgtcctcgaaagccggtgtttcacaagtgctcaatcgctataccttcgcttctactc
tctcccatctccgaagatgtaacactcctctcggacgagaaggtaaaattgcgaagcccc
gccagctacacaatactcattgggggatggtctgcccggccgagacacccgaaggccaag
catgtgggcttgtcaagaatctcgcgctcatggcatgcatctccgtcggctcgtactctg
cgccagtcggagagtttttggacgagtggggcttggagtctctcgaggaaaacgcgcagg
cagccacaccttgcacaaaagtct-t-cgtcaatggtgtttggatgggtgtgcaccgcga
cccggcggcgctcgtacgaacgttaaagaagttgcgacgcaatgaggatctaaaccctga
agtatcagtcgtgcgggatatccgagagaaggagctgaggatctataccgactctggacg
ggtgtgccgaccgctcttcgtagtcaatgatggcaaactcctgattcagaaggaacatgt
agtgaagattgca---gagaagc------------agggctatgggtggtccgatctcat
tcatgatggcgttgttgagctccttgatgcggaggaagaggagacagttatgatttgcat
gagccctgaggacttggaggccgcacggacgcaggccgatacacagtatcatacrgagat
cgctgcacctgaccccgcccagcgagtcaaaacagtcgtcaaggcmcatgcttggagcca
ttgcgagattcatccaagtatgatcttgggtgtttgtgcragcatcattccgttccctga
ccacaaccag--------------------------------------------------
-----------------------------------------gctgaacttaagcatatca
ataagcggaggaaaagaaactaa-caaggattcccctagtaacggc-ga----gtgaaga
gggaagag----ctcaaatttt--gaatctggc-acc-tttggt-gtccgaa-ttgtaat
ctagagaagtg-ttttctgtgatggaccatgcataagtctcctgggatggagc-gtcata
gagggtgagaatcccgtatatggcatggactcccgttgc-tc-tgtgatacactctcgac
gagtcgagttgtttgggaatgcagctccaaatgggtggtaaatgccatctaaagctaaat
attggcgagagaccgatagcgaacaagtaccgtgagggaaagatgaaaagcactttggaa
agagagt-gaaacagtacgtgaaattgttgaaagggaaacgcttgaagtcagtcacaccg
-ttcgggattcagccttgctt-------ctgctcggtttacttcctgttgggtgggtcaa
ca-tcagttttggtcagaggagaaatgcttgg-ggaatgtggcagcattcgtgctgtg-t
tatagcccctt-------------------------------------------------
------------------------------------------------------------
------------------------------------------------------------
------------------------------------------------------------
------------------------------------------------------------
------------------------------------------------------------
------------------------ttgattgtg---aatcggttgcctcctgtgctggct
--------------------tttgcaagtgcacggtggt-ga-----------ctttc--
atc------c----ac----cc----cctt-gtgaacctttggcctc-------------
-------tt-gctggctttggt--tggcagagga--------------------------
--------ttt-t-tacacaaact---cgaatgtaatg-a--ga--a-ata-ctgttgtg
cgcaa-gcac-----ga---atgtacaactttcaacaacggatctcttggctctcgcatc
gatgaagaacgcagcgaaatgcgataagtaatgtgaattgcagaattcagtgaatcatcg
aatctttgaacgcaccttgcaccctttgg--cattct-gaagggtatgctcgtttgagtg
tca-ttgtact-ctcacactctcaa---tcc---tt---tgggtt---gggag--tggtg
gac-ttgggca---ttgctgc------ttta-c-tgcagcttgcctcaaatgcattag-t
gcaact-cca-ggttgga-cata-----------------gtacggcgtgat-aagtg--
-tcttcgccggcacc---tcgc--------------a---a-gagggtgactgatc--a-
-ggagctctg-tgc-ttc--aaa----ccgtc-t-------tc----ggac-aa------
--------tcat---ctgacaacttgacctcaaatcgagtaggact
>SFC20230908-03__
------------------------------------------------------------
------------------------------------------------------------
------------------------------------------------------------
------------------------------------------------------------
------------------------------------------------------------
------------------------------------------------------------
------------------------------------------------------------
------------------------------------------------------------
------------------------------------------------------------
------------------------------------------------------------
------------------------------------------------------------
------------------------------------------------------------
------------------------------------------------------------
------------------------------------------------------------
------------------------------------------------------------
------------------------------------------------------------
------------------------------------------------------------
------------------------------------------------------------
-------------------------------tcccctagtaacggc-ga----gtgaaga
gggaagag----ctcaaatttt--gaatctggc-gtc-tttggc-gtccgag-ttgtaat
ctaaagaagtg-ttttccgtgacggaccgtgcacaagtctcctggaatggagc-gtcata
gagggtgagaatcccgtatatggcacggactcccgttacttc-tgtgatacactctcaac
gagtcgagttgtttgggaatgcagctccaaatgggtggtaaatgccatctaaagctaaat
attggcgagagaccgatagcgaacaagtaccgtgagggaaagatgaaaagcactttggaa
agagagt-gaaacagtacgtgaaattgttgaaagggaaacgcttgaagtcagtcgcgccc
-tttgggattcagccttgctt-------ctgcttggtttacttccctttgggtgggtcaa
ca-tcagttttggtcagaggagaaaggcttgg-ggaaggtagcaacattcgtgttgtg-t
tatagccccttgttgtatact---------------------------------------
------------------------------------------------------------
------------------------------------------------------------
------------------------------------------------------------
------------------------------------------------------------
------------------------------------------------------------
-----------------gacattattgattgtg---aatc-gttaccttctgtgctggct
--------------------ccggcaagtgcacgttggt-ga-----------ctttc--
att----ccc---aac----ac----tctt-gtgaacctttggcctc-------------
-------tt-gctagctccggc--tggcagagga--------------------------
-------tttt-tacacacacact---cgaatgtaatgaa--aa--acctc-ttgttgtg
cgcaa-gcac-----ga---atgtacaactttcaacaacggatctcttggctctcgcatc
gatgaagaacgcagcgaaatgcgataagtaatgtgaattgcagaattcagtgaatcatcg
aatctttgaacgcaccttgcaccctttgg--tattcc-gaagggtatgctcgtttgagtg
tca-ttgtact-ctcacacttctga--ttcc---tt---ttggga-ttgggag--cggtg
gac-ttgggtg---ttgctgc------ttta-gttgtggctcacctcaaataaggtag-t
gcaact-ctt-ggttgga-cata-----------------gtacggcgtgat-aagtg--
-tcttcgccggcgcc---tccttaca----------a---g-gagggtggccgatc--g-
-ggagctctg-tgc-ttc--aaa----ccgtc-t-------tc----ggac-aa------
--------cc-t---ttgacaacttgacctcaaatcgagtaga---
>SFC20230817-45_Sebacina_caducifollicola
------------------------------------------------------------
------------------------------------------------------------
------------------------------------------------------------
------------------------------------------------------------
------------------------------------------------------------
------------------------------------------------------------
-----------gagtttttggatgagtggggcttggagtctctcgaggaaaacgcacagg
ctgccacaccttgcacaaaagtct-t-cgtcaatggtgtttggatgggtgtgcatcgcga
tccggcggcacttgtacgaacgctgaagaagctgcgacgcaatgaggatctaaatcccga
agtatcagtcgtgcgggatattcgagagaaggagctaaggatctataccgactctggacg
agtgtgccgcccgctcttcgtcgtcaatgatggcaaactcttgattcagaaggaacacgt
gacgaagattgcg---gagaaac------------aggactacgcctggtccgatctcat
tcatgatggcgttattgagctgcttgatgcggaggaagaggagactgtcatgatttgtat
gagtcctgaggacttggaagctgctcgtacccaagccgatacaacttatcacacagagag
cgctgcccctgaccctgcacagcgagtcaagacagtcatcaaagcccatgcttggagcca
ttgcgagattcacccaagcatgatcttgggtgtttgcgcaagcattattccgttcccaga
tcacaaccaggtaaactactctccg---tctgttcg-taccaatcttctgac--------
------------------------------------------------------------
-------------------------------------agtaacggc-gaagtgaagaagg
gaaagaag----ctcaaatttt--gaatctggc-gtcctttggc-gtccgaatttgtaat
ctagagaagtg-ttttccgtgacggaccgtgcacaagtctcctggaatggagc-gtcata
gagggtgagaatcccgtatatggcacggactgccgttgc-tc-tgtgatacactctcgac
gagtcgagttgtttgggaatgcagctctaaatgggtggtaaatgccatctaaagctaaat
attggcgagagaccgatagcgaacaagtaccgtgagggaaagatgaaaagcactttggaa
agagagt-gaaacagtacgtgaaattgttgaaagggaaacgcttgaagtcagtcgcgccg
-ttcgggattcagccttgctt-------ctgctcggtttacttcccgttgggtgggtcaa
ca-tcagtttcggtcggaggaaaaaggcttgg-ggaaggtggcagcattcgtgctgtg-t
tatagccccttgttgtatact---------------------------------------
------------------------------------------------------------
------------------------------------------------------------
------------------------------------------------------------
------------------------------------------------------------
------------------------------------------------------------
-----------------------------tgcg---aatc-gttaccttcggtgctggct
ggct--------cttgcgagcaagtaagtgcacgttggt-gg-----------cgttc--
atc------c---act----ac----cctt-gtgaacctttggcctc-------------
-------tt-gctagcttcggc--tggcagagga--------------------------
-------tttt-tatacacaccct---cgaatgtaatg-a--ta--a-ctt-ttattgtg
cgcaa-gcac-----ta---atgtacaactttcaacaacggatctcttggctctcgcatc
gatgaagaacgcagcgaaatgcgataagtaatgtgaattgcagaattcagtgaatcatcg
aatctttgaacgcaccttgcaccctttgg--cattcc-gaagggtatgctcgtttgagtg
tca-ttgtact-ctcacactctctg--atcc---tttgctggatt-cggggag--cggtg
gac-ttgggtg--cctgctgc------tttc-cttgtggctcacctgaaatgcgtcag-t
gcacct-ctt-ggttgga-cata-----------------gtacggcgtgat-aagtg--
-tcttcgccggcacc---tcgc--------------a---aggagggtggccgatc--gg
aggagctctg-tgcttc-------------------------------------------
----------------------------------------------
>SFC20231028-04__
------------------------------------------------------------
------------------------------------------------------------
------------------------------------------------------------
------------------------------------------------------------
------------------------------------------------------------
------------------------------------------------------------
------------------------------------------------------------
-----------------------------------gtgtttggatgggtgtacatcgcga
tccggcggcactcgtacgaacgttaaagaagttgcgacgtaatgaggatctgaaccctga
agtatcagtcgtgcgggatattcgagagaaacagctcaggatctataccgactctggacg
ggtgtgccgaccgctcttcttagtcaacgatggcaagctcttaatccacaaggaacctgt
gataaatattccg---gagaagc------------agggttatgggtggtccgatctcat
tcaccacggagttgttgagctgcttgatgcagaggaagaggagaccgtcatgatctgcat
gagtcctgaggacttggaggccgctcgcacccaggcggatacacagtaccatacggaaat
cgctgcccctgaccctgcacaacgagtcaaaactgtcatcaaggcgcatgcctggagcca
ttgcgagattcacccaattatgatcctgggtgtttgcgctagtatcattccgttccctga
tcacaaccaggtaagttgctcctacc--ctctttcg-tagtagtcctccgacgctccgga
cagtctccccggaatacttaccaatctgcgatggg-------------------------
--------------------------------cccctagtaacggc-ga----gtgaaga
gggaagag----ctcaaatttt--gaatctggc-gtc-tttggc-gtccgag-ttgtaat
ctagagaagtg-ttttccgtggcggaccatgcataagtctcctggaatggagt-gtcata
gagggtgagaatcccgtttgtggcatggactaccgttgc-tcttgtgatacactctcaac
gagtcgagttgtttgggaatgcagctctaaatgggtggtaaatgccatctaaagctaaat
attggcgagagaccgatagcgaacaagtaccgtgagggaaagatgaaaagcactttggaa
agagagt-gaaacagtacgtgaaattgttgaaagggaaacgcttgaagtcagtcgcacgc
-ttcgggactcagccttgctt-------ctgcttggtttacttcccgtggggtgggtcaa
cg-tcagttttggtcagagggaaaagacttgg-ggaaggtggcagcatgcgtgctgtg-t
tatagccccttgttgtatact---------------------------------------
------------------------------------------------------------
------------------------------------------------------------
------------------------------------------------------------
------------------------------------------------------------
------------------------------------------------------------
-----------------attattgatgttataa---accc-gtcatcttcagtgctggct
tt------------------ctagcatgtgcacgttggggcggca-------ttattc--
atc-----tc-a-caa----cc--cccttt-gtgaactcctggcct--------------
-------tt-gctggtttcgac--tggcagagga--------------------------
--------att---tacacaaact---cgaatgtaatg-a--aa----tgc-ttgttgtg
cgtaa-gcactgct-at---atatacaactttcaacaacggatctcttggctctcgcatc
gatgaagaacgcagcgaaatgcgataagtaatgtgaattgcagaattcagtgaatcatcg
aatctttgaacgcaccttgcaccctttgg--tattcc-aaagggtatgctcgtttgagtg
tca-ttgtact-ctcacactcctct--tatt-----------attgagaggag--tagtg
gac-ttggatg---ttgccgc------ttcagtgtcaggctcatctcaaatcgcttag-t
gtaact-caa-gattgga-cataagtaaaccatgtttactacacagcgtgat-aagta--
-tcctcgctagtgtg---tcta------------------------------atta-aa-
-tgggctctg-cgc-ttc--aaa----ccgtc-t-------tt----tgacaaa------
--------tc-t---ctgacaagttgacctcaaatcgagtagg---
>TUB_19669_Sebacina_flagelliformis
------------------------------------------------------------
------------------------------------------------------------
------------------------------------------------------------
------------------------------------------------------------
------------------------------------------------------------
------------------------------------------------------------
------------------------------------------------------------
------------------------------------------------------------
------------------------------------------------------------
------------------------------------------------------------
------------------------------------------------------------
------------------------------------------------------------
------------------------------------------------------------
------------------------------------------------------------
------------------------------------------------------------
------------------------------------------------------------
------------------------------------------------------------
-----------------------------------------gctgaacttaagcatatca
ataagcggaggaaaagaaactaa-caaggattcccctagtaacggc-ga----gtgaaga
gggaagag----ctcaaatttt--gaatctggc-acc-tttggt-gtccgaa-ttgtaat
ctagagaagtg-ttttccgtggcggaccgtgcataagtctcctggaatggagc-gtcata
gagggtgagaatcccgtatatggcatggactcccgttgc-tc-tgtgatacactctcgac
gagtcgagttgtttgggaatgcagctctaaatgggtggtaaatgccatctaaagctaaat
attggcgagagaccgatagcgaacaagtaccgtgagggaaagatgaaaagcactttggaa
agagagt-gaaacagtacgtgaaattgttgaaagggaaacgcttgaagtcagtcgcgccg
-ttcgggattcagccttgctt-------ctgctcggtttacttcccgttgggtgggtcaa
ca-tcagtttcggtcggaggagaaagacttgg-ggaaggtagcagcactcgtgctgtg-t
tatagcccgttgttgtatacttcg------------------------------------
------------------------------------------------------------
------------------------------------------------------------
------------------------------------------------------------
------------------------------------------------------------
------------------------------------------------------------
------------------------ttgactgtg---aatc-gttgcctccagtgctggct
--------------------ccggcaagtgcacgttggt-ga-----------ctttc--
atc------c---aac----ac-----cct-gtgaacctttggcctc-------------
-------tt-gctagcttcggc--tggcagagga--------------------------
--------ttt-t-tacacccact---cgaatgtaatg-a--aa----tta-ttgtcgtg
cgcaa-gcac-----tt---atgtacaactttcaacaacggatctcttggctctcgcatc
gatgaagaacgcagcgaaatgcgataagtaatgtgaattgcagaattcagtgaatcatcg
aatctttgaacgcaccttgcaccctttgg--cattcc-gaagggtatgctcgtttgagtg
tca-ttgtact-ctcacacttctca---tcc---tt---tggatt---tggag--tggtg
gac-ttgggtg---ttgctac------tttc-t-ggtggctcacctctaatgcattag-t
gcaact-cta-ggttggaccata-----------------gtacggcgtgat-aagtg--
-tcttcgccggcacc---tcgc--------------g---a-gagggtggctgatc--g-
-ggagctctg-tgctttc--aaa----ccgtc-c-------ttgcaaggac-aa------
--------tg-a---ctgacaacttgacctcaaatcgagtaggact
>EF589735_Chaetospermum_artocarpi
------------------------------------------------------------
------------------------------------------------------------
------------------------------------------------------------
------------------------------------------------------------
------------------------------------------------------------
------------------------------------------------------------
------------------------------------------------------------
------------------------------------------------------------
------------------------------------------------------------
------------------------------------------------------------
------------------------------------------------------------
------------------------------------------------------------
------------------------------------------------------------
------------------------------------------------------------
------------------------------------------------------------
------------------------------------------------------------
------------------------------------------------------------
------------------------------------------------------------
------------------------------------------------------------
------------------------------------------------------------
------------------------------------------------------------
------------------------------------------------------------
------------------------------------------------------------
------------------------------------------------------------
agagagt-gaaacagtacgtgaaattgttgaaagggaaacgcttgaagtcagtcgcgccc
-gtttggattcagccttgctt-------ctgctcggtttatttccttgcgggtgggtcaa
cg-tcagttttgatcggaggaaaaagccttgg-gaaatgtggcag----tttactgtg-t
tatagtcccttggtgtatacttcgg-ttgggactgaggaccgcagcgcgccttat--ggc
cgggg---tt-cgccca----cgtacgcgcttaggatgttggcataatggctttaagcga
cccgtcttgaaacacggaccaaggagtctaacatgtgcgcgagtgtttgggtgttaaacc
cgagcgcgaaatgaaagtgaaaggttgggaacactta-cgtgtgcaccgacgcccggagc
agaacttctgtgacgcacctgcggtagagcgtatatgttgggacccgaaagatggtgaac
tatgcctgaatagggtgaagccagaggaaactctggtggaggctcgtagcgat-------
------------------------------------------------------------
------------------------------------------------------------
------------------------------------------------------------
------------------------------------------------------------
------------------------------------------------------------
------------------------------------------------------------
------------------------------------------------------------
------------------------------------------------------------
------------------------------------------------------------
------------------------------------------------------------
------------------------------------------------------------
------------------------------------------------------------
------------------------------------------------------------
----------------------------------------------
>ASV05__
------------------------------------------------------------
------------------------------------------------------------
------------------------------------------------------------
------------------------------------------------------------
------------------------------------------------------------
------------------------------------------------------------
------------------------------------------------------------
------------------------------------------------------------
------------------------------------------------------------
------------------------------------------------------------
------------------------------------------------------------
------------------------------------------------------------
------------------------------------------------------------
------------------------------------------------------------
------------------------------------------------------------
------------------------------------------------------------
------------------------------------------------------------
-----------------------------------ctacccgctgaacttaagcatatca
ataagcggaggaaaagaaactaa-caaggattcccctagtaacggc-ga----gtgaaga
gggaagag----ctcaaatttt--gaatctggc-gtc-tttggc-gtccgaa-ttgtaat
ctagagaagtg-ttttccgtgacggaccgtgcacaagtctcctggaatggagc-gtcata
gagggtgagaatcccgtatatggcatggactaccgttgc-tc-tgtgatacactctcgac
gagtcgagttgtttgggaatgcagctctaaatgggtggtaaatgccatctaaagctaaat
attggcgagagaccgatagcgaacaagtaccgtgagggaaagatgaaaagcactttggaa
agagagt-gaaacagtacgtgaaattgttgaaagggaaacgcttgaagtcagtcgcgccg
-ttcgggattcagccttgctt-------ctgctcggtttacttcctgttgggtgggtcaa
ca-tcagttttggtcggaggagaaaggcttgg-ggaaggtggcagcattcgtgctgtg-t
tatagccccttgttgtatacttcga-ctgggactgaggaccgcagcacgcctt-t--ggc
cgggg---tt-cgccca----cgtacgtgcttaggatgttggcataatggctttaagcga
cccgtcttgaaacacggaccaaggagtctaacatgtgcgcgagtgtttgggtgttaaact
cggacgcgaaatgaaagtgaaaagttgggaacacttc-tgtgtgcaccgacgcccggagc
tgaccttctgtgacgcatctgcggtagagcgtatatgttgggacccgaaagatggtgaac
tatgcctgaatagggtgaagccagaggaaactctggtggaggctcgtagcgat-------
------------------------atgattgcg---aatg-gttgccttcggtgctggct
ttt--------------------gcaagtgcacgttggt-gg-----------ctttc--
atc------c---aat----ac----cctt-gtgaacctttggcctc-------------
-------tt-gctagtttcggc--tggcagagga--------------------------
-------tttt-----tacacact---cgaatgtaatg-a--aa--a-cta--tgttgtg
cgcaa-gcac-----ta---atgtacaactttcaacaacggatctcttggctctcgcatc
gatgaagaacgcagcgaaatgcgataagtaatgtgaattgcagaattcagtgaatcatcg
aatctttgaacgcaccttgcaccctttgg--tattcc-gaagggtatgctcgtttgagtg
tca-ttgtact-ctcacactctctg--atcc---tt---tggatt-cagggag--cggtg
gac-ttgggtg--tttgctgc------tttc-cttgtggctcacctcaaatgcgttag-t
gcatct-ctt-ggttgga-cata-----------------gtacggcgtgat-aagta--
-tcttcgccggcacc---tcgc--------------g---a-gagggtggctgatc--g-
-ggagctctg-tgc-ttc--aaa----ccgtc-c-------tc----ggac-aa------
--------tc-t---ctgacaa------------------------
>SFC20190919-11__
------------------------------------------------------------
------------------------------------------------------------
------------------------------------------------------------
------------------------------------------------------------
------------------------------------------------------------
------------------------------------------------------------
------------------------------------------------------------
------------------------------------------------------------
------------------------------------------------------------
------------------------------------------------------------
-------------------------------------ctcctgcttcataaggaacacgt
agtgaagatcgca---gagaagc------------agggctatgggtggtccgatctcat
tcatgatggcgttgttgagctccttgatgcggaggaagatgagacggttatgatttgcat
gagccctgaggacttggaggccgcacggacgcaggccgatacacagtatcatacggagat
cgctgcacctgaccccgcccagcgagtcaaaacagtcgtcaaggcgcatgcatggagcca
ttgtgagattcatccaagtatgatcttgcgtgtttgtgcgagcatcattccattccctga
ccacaaccaggtaagctactccttct-----ctccg-tggcaat-ctctgacggtccgta
cagtcccctcgtaatacttatcaatctgcgatggg-------------------------
------------------------------------------------------------
-------------------ttt--gaatctggc-acc-tttggt-gtccgaa-ttgtaat
ctagagaagtg-ttttctgtgatggaccatgcataagtctcctgggatggagc-gtcata
gagggtgagaatcccgtatatggcatggactcccgttgc-tc-tgtgatacactctcgac
gagtcgagttgtttgggaatgcagctccaaatgggtggtaaatgccatctaaagctaaat
attggcgagagaccgatagcgaacaagtaccgtgagggaaagatgaaaagcactttggaa
agagagt-gaaacagtacgtgaaattgttgaaagggaaacgcttgaagtcagtcacaccg
-ttcgggattcagccttgctt-------ctgctcggtttacttcctgttgggtgggtcaa
ca-tcagttttggtcagaggagaaatgcttgg-ggaatgtggcagcattcgtgctgtg-t
tatagccccttgttgtatact---------------------------------------
------------------------------------------------------------
------------------------------------------------------------
------------------------------------------------------------
------------------------------------------------------------
------------------------------------------------------------
------------------------------------------------------------
------------------------------------------------------------
------------------------------------------------------------
---------------------t--cggcagagga--------------------------
--------ttt-t-tacacaaact---tgaatgtaatg-a--ga--a-ata-ctgttgtg
cgcaa-gcac-----ta---atgtacaactttcaacaacggatctcttggctctcgcatc
gatgaagaacgcagcgaaatgcgataagtaatgtgaattgcagaattcagtgaatcatcg
aatctttgaacgcaccttgcaccctttgg--cattcc-gaagggtatgctcgtttgagtg
tca-ttgtact-ctcacactctcaa--tcct---tt---tgggtt---gggaagtggttg
gac-ttgggca---ttgctgc------ttta-c-tgcagcttgcctcaaatgtgttag-t
gcaact-cca-ggttgga-cata-----------------gtacggcgtgat-aaatg--
-tcttcgccggcacc---tcgc--------------a---a-gagggtgactgatc--a-
-ggagctctg-tgc-ttc--aaa----ccgtc-t-------tc----ggac-aa------
--------tcat---ctgacaacttgacctcaaatcgagta-----
>ASV17__
------------------------------------------------------------
------------------------------------------------------------
------------------------------------------------------------
------------------------------------------------------------
------------------------------------------------------------
------------------------------------------------------------
------------------------------------------------------------
------------------------------------------------------------
------------------------------------------------------------
------------------------------------------------------------
------------------------------------------------------------
------------------------------------------------------------
------------------------------------------------------------
------------------------------------------------------------
------------------------------------------------------------
------------------------------------------------------------
------------------------------------------------------------
-----------------------------------ctacccgctgaacttaagcatatca
ataagcggaggaaaagaaactaa-caaggattcccctagtaacggc-ga----gtgaaga
gggaagag----ctcaaatttt--gaatctggc-gtc-tttggc-gtccgaa-ttgtaat
ctagagaagtg-ttttctgtgacggaccgtgcataagtctcctggaatggagt-gtcata
gagggtgagaatcccgtatatggcacggactcccgttgc-tc-tgtgatacactctcgac
gagtcgcgttgtttgggaatgcagcgctaaatgggtggtaaatgccatctaaagctaaat
attggcgagagaccgatagcgaacaagtaccgtgagggaaagatgaaaagcactttggaa
agagagt-gaaacagtacgtgaaattgttgaaagggaaacgcttgaagtcagtcgcgccg
-ttcgggattcagccttgctt-------ctgctcggtttacttcccgttgggtgggtcaa
ca-tcagtttcggtcggaggagaaagacttgg-ggaaggtggcagcattcgtgctgtg-t
tatagccccgtgttgtatacttcga-ctgggactgaggatcgcagcacgcctc-t--ggc
cgggg---tt-cgccca----cgtacgtgcttaggatgttggcataatggctttaagcga
cccgtcttgaaacacggaccaaggagtctaacatgtgcgcgagtgtttgggtgttaaact
cggacgcgaaatgaaagtgaaaagttgggaacacatc-tgtgtgcaccgacgcccggagc
tgaccttctgtgacgcatctgcggtagagcgtatatgttgggacccgaaagatggtgaac
tatgcctgaatagggtgaagccagaggaaactctggtggaggctcgtagcgat-------
------------------------atgattacg---aatc-g-tgccttctgtgctggcc
aga--------------acactggcaagtgcacgttggt-g------------ctttc--
atc------c---aat-----c----ccct-gtgaacctttggcctc-------------
-------tt-gctagcctcggc--cggcagagga--------------------------
--------att-t-tacacacact---cgaatgtaatg-a--aa--t-ata-ttgtcgtg
cgcaa-gcac-----ta---atgtacaactttcaacaacggatctcttggctctcgcatc
gatgaagaacgcagcgaaatgcgataagtaatgtgaattgcagaattcagtgaatcatcg
aatctttgaacgcaccttgcaccctttgg--cattcc-gaagggtatgctcgtttgagtg
tca-ttgtact-ctcacactcccga--tctt-----------gtt---gggag--cggtg
gac-ttgggtg---ctgctgc-------tta-c-cgtggctcacctcaaatggattcg-t
gcatct-ctt-ggttgga-cata-----------------gtacggcgtgat-aagtg--
-tcttcgccggcgcc---tcac--------------t---g-gagggtggccgatc--g-
-ggagctctg-tgc-ttc--taa----ccgtc-c-------tc----ggac-aa------
--------ca-a---ctgacaa------------------------
>TUB_020021__
------------------------------------------------------------
------------------------------------------------------------
------------------------------------------------------------
------------------------------------------------------------
------------------------------------------------------------
------------------------------------------------------------
------------------------------------------------------------
------------------------------------------------------------
------------------------------------------------------------
------------------------------------------------------------
------------------------------------------------------------
------------------------------------------------------------
------------------------------------------------------------
------------------------------------------------------------
------------------------------------------------------------
------------------------------------------------------------
------------------------------------------------------------
-------------------------------------acccgctgaacttaagcatatca
ataagcggaggaaaagaaactaa-caaggattcccctagtaacggc-ga----gtgaaga
gggaaaag----ctcaaatttt--gaatctggc-gtc-tttggc-gtccgag-ttgtaat
ctagagaagtg-ttttccgtggcggaccgtgcacaagtctcctggaatggagc-gtcata
gagggtgagaatcccgtatatggcatggactaccgttac-tc-tgtgatacactctcaac
gagtcgagttgtttgggaatgcagctctaaatgggtggtaaatgccatctaaagctaaat
attggcgagagaccgatagcgaacaagtaccgtgagggaaagatgaaaagcactttggaa
agagagt-gaaacagtacgtgaaattgttgaaagggaaacgcttgaagtcaggcgcgccc
-tcggggactcagccttgctt-------ctgcttggtttacttcgccttgggtgggtcaa
ca-tcagtgtcggtcagaggggaaagacttgg-ggaaggtagcagtatttatactgtg-t
tatagcctcttgttgtatactttga-ctggaactgaggaccgcagcgcgcctt-tacggc
cgggg---ct-tgccca----cgtacg---------------------------------
------------------------------------------------------------
------------------------------------------------------------
------------------------------------------------------------
-----------------------------------------------------tccgt-a
ggtgaacctgcggaaggatcattaatgatgtat--aattgtcttaccttcggtgctggct
ctc--------------gtaagagcatgtgcacgttggaggg-----------catat--
atc------c---aac----ac--cctttt-gtgaaccattggcct--------------
-------tt-gctggcttcggc--tggtagaggat-------------------------
------------t-tacacaaaca---cgaatgtaatg-a--aa-ta-----atgttgtg
ctga--gcac-----ta---aaatacaactttcaacaacggatctcttggctctcgcatc
gatgaagaacgcagcgaaatgcgataagtaatgtgaattgcagaattcagtgaatcatcg
aatctttgaacgcaccttgcaccctttgg--tattcc-aaagggtatgctcgtttgagtg
tca-ttatacc-ctcacactctctg--at-----------------tagagag--cggtg
gac-ttggatg---ctgcctg-gta--cttgctgtcaggctcatctcaaatgagttag-t
acgact-cct-agttaaa-cata-----------------gtacggcgttat-aacta-a
accctcgctgttttt-------------------------------ttgtctaatt--a-
-ggagctctg-tgc-ttc--aaa----ccgtc-t-------tc----ggac-aa------
--------tg-t---ctgataacttgacctcaaatcgagtaggatt
>Wu296_Ditangium_cerasi
------------------------------------------------------------
------------------------------------------------------------
------------------------------------------------------------
------------------------------------------------------------
------------------------------------------------------------
------------------------------------------------ggtcgtactccg
cacctgttggagagtttttggacgaatggggattggaatcactagaggaaaacgcacagg
ccgcgtcgccctgtacgaaggtgt-t-cgtcaatggagtgtggatgggcgtgcatcgcga
tccggcggctttggtcaagaccctcaaacgattacggcgaaatgaagatctcaatcctga
agtctctgtcgttcgggatattcgagagaaggaattgcggatatacaccgactcgggacg
cgtttgccgtccggtcttcgtcgtcaatgagggcaaactcctgaccacgaaagaacacgt
gcggaagatcatgaccaaggagg------------atgggtacaattggtacaagttgat
gagcgatggagtgattgagctcttggacgcagaagaagaagagacggtgatgatttgcat
gagtcccgaggacttagaagcggcgcagaacaaggcggatcagcaatatcatacggaggc
ggtggcacctgacccgg-------------------------------------------
------------------------------------------------------------
------------------------------------------------------------
------------------------------------------------------------
------------------------------------------------------------
------------------------------------------------------------
------------------------------------------------------------
------------------------------------------------------------
------------------------------------------------------------
------------------------------------------------------------
------------------------------------------------------------
------------------------------------------------------------
------------------------------------------------------------
------------------------------------------------------------
------------------------------------------------------------
------------------------------------------------------------
------------------------------------------------------------
------------------------------------------------------------
------------------------------------------------------------
------------------------------------------------------------
------------------------------------------------------------
------------------------------------------------------------
------------------------------------------------------------
------------------------------------------------------------
------------------------------------------------------------
------------------------------------------------------------
------------------------------------------------------------
------------------------------------------------------------
------------------------------------------------------------
------------------------------------------------------------
------------------------------------------------------------
------------------------------------------------------------
----------------------------------------------
>ASV15__
------------------------------------------------------------
------------------------------------------------------------
------------------------------------------------------------
------------------------------------------------------------
------------------------------------------------------------
------------------------------------------------------------
------------------------------------------------------------
------------------------------------------------------------
------------------------------------------------------------
------------------------------------------------------------
------------------------------------------------------------
------------------------------------------------------------
------------------------------------------------------------
------------------------------------------------------------
------------------------------------------------------------
------------------------------------------------------------
------------------------------------------------------------
-----------------------------------ccacccgctgaacttaagcatatca
ataagcggaggaaaagaaactaa-caaggattcccctagtaacggc-ga----gtgaaga
gggaagag----ctcaaatttt--gaatctggc-gtc-tttggc-gtccgaa-ttgtaat
ctagagaagtg-ttttccgtgacggaccgtgcataagtctcctggaatggagt-gtcata
gagggtgagaatcccgtatatggcacggactcccgttgc-tc-tgtgatacactctcgac
gagtcgcgttgtttgggaatgcagcgctaaatgggtggtaaatgccatctaaagctaaat
attggcgagagaccgatagcgaacaagtaccgtgagggaaagatgaaaagcactttggaa
agagagt-gaaacagtacgtgaaattgttgaaagggaaacgcttgaagtcagtcgcgccg
-ttcgggattcagccttgctt-------ctgctcggtttacttcccgttgggtgggtcaa
ca-tcagtttcggtcggaggagaaagacttgg-ggaaggtggcagcattcgtgctgtg-t
tatagccccgtgttgtatacttcga-ctgggactgaggatcgcagcacgcctc-t--ggc
cgggg---tt-cgccca----cgtacgtgcttaggatgttggcataatggctttaagcga
cccgtcttgaaacacggaccaaggagtctaacatgtgcgcgagtgtttgggtgttaaact
cggacgcgaaatgaaagtgaaaagttgggaacacatc-tgtgtgcaccgacgcccggagc
tgaccttctgtgacgcatctgcggtagagcgtatatgttgggacccgaaagatggtgaac
tatgcctgaatagggtgaagccagaggaaactctggtggaggctcgtagcgat-------
------------------------atga-tacg---aatt-g-tgccttctgtgctggcc
aga--------------ac-ctggcaagtgcacgtcggt-g------------ctttc--
atc------c---aat-----c----ccct-gtgaacctttggcctc-------------
-------tt-gctagccttggc--cggcagagga--------------------------
--------att-t-tacacaaact---cgaatgtaatg-a--ga--t-ata-ttgttgtg
cgcaa-gcac-----ga---atgtacaactttcaacaacggatctcttggctctcgcatc
gatgaagaacgcagcgaaatgcgataagtaatgtgaattgcagaattcagtgaatcatcg
aatctttgaacgcaccttgcaccctttgg--cattcc-gaagggtatgctcgtttgagtg
tca-ttgtact-ctcacactcccga--tctt-----------gtt---gggag--cggtg
gac-ttgggtg---ctgctgc-------tta-c-cgtggctcgcctcaaatggattcg-t
gcacct-ctt-ggttgga-cata-----------------gtacggcgtgat-aagtg--
-tcttcgccggcgcc---tcag--------------t---a-gagggtggccgatc--g-
-ggagctctg-tgc-ttc--taa----ccgtc-c-------tc----ggac-aa------
--------ca-a---ctgacaa------------------------
>TUB_20331_Sebacina_pseudocandida
tcctccagtgcgctgagactggtagactattcgatgtctcgcgagcaatcaaggtcgcca
ccatttctaatggcctcaagtactcactcgcgactggaaactggggcgatcaacagcacg
ccatgtcctcaaaagccggtgtgtcacaagtactcaatcgctataccttcgcctctaccc
tctcccaccttcgaagatgtaatactcctctcggacgagagggtaaaattgcgaagcccc
gtcagctacataatactcactggggcatggtctgccctgccgagacgcccgaaggccaag
catgtggacttgtcaagaatctcgcgctcatggcatgcatctccgtcggttcctattctg
cgccagttggagagttcttggacgagtggggcttggagtctctcgaggaaaacgcacagg
ccgccacaccttgcacaaaagtct-t-cgtcaatggtgtttggatgggtgtgcatcgcga
tccggcggcacttgtacgaacgctgaagaagctgcgacgcaacgaggatctaaatcccga
agtatcagtcgtacgggatattcgagagaaggagctaaggatctataccgactctggacg
agtgtgccgcccgctcttcgtagtcaatgatggcaaactcttgattcagaaggaacacgt
actgaagattgcg---gagaaac------------agggctacgcctggtccgatctcat
tcatgatggcgttattgaactgcttgatgcggaggaagaggagactgtcatgatttgcat
gagtcctgaggacttggaagctgctcgtacccaagccgatacaacgtatcacacagagag
cgctgctcctgaccctgcacagcgagtcaaaactgtcatcaaagcgcatgcctggagcca
ttgcgagattcacccaagcatgatcttgggtgtttgcgcaagcatcattccgttcccaga
tcacaaccaggtaaactactcctccg--tctgtcc-------------------------
-----------------------------------------gctgaacttaagcatatca
ataagcggaggaaaagaaactaa-caaggattcccctagtaacggc-ga----gtgaaga
gggaagag----ctcaaatttt--aaatctggc-gtc-cttggc-gtccgaa-ttgtaat
ctagagaagtg-ttttccgtgacggaccgtgcacaagtctcctggaatggagc-gtcata
gagggtgagaatcccgtatatggcacggactgccgttgc-tc-tgtgatacactctcgac
gagtcgagttgtttgggaatgcagctctaaatgggtggtaaatgccatctaaagctaaat
attggcgagagaccgatagcgaacaagtaccgtgagggaaagatgaaaagcactttggaa
agagagt-gaaacagtacgtgaaattgttgaaagggaaacgcttgaagtcagtcgcgccg
-ttcgggattcagccttgctt-------ctgctcggttcacttcccgttgggtgggtcaa
ca-tcagttttggtcagaggagaaaggcttgg-ggaaggtggcagcattcgtgctgtg-t
tatagcccctcgttgtatactttga-ccgggactgaggaccgcagcacgcctt-t--ggc
cgggg---tt-cgccca----cgtacgtgcttaggatgttggcataatggctttaagcga
cccgtcttg---------------------------------------------------
------------------------------------------------------------
------------------------------------------------------------
-----------------------------------------------------tccgt-a
ggtgaacctgcggaaggatcattaatgaktgcg---aatg-gttaccttcggtgctggct
cgct------------cttgcgagcaagtgcacgttggt-cg-----------ctttc--
atc------c---act----ac----cctt-gtgaacctttggcctc-------------
-------tt-gctagcttcggc--tggcagagga--------------------------
-------tttt-tacacacacact---cgaatgtaatg-a--aa--a-ctt-gtgttgtg
cgcaa-gcac-----ga---atgtacaactttcaacaacggatctcttggctctcgcatc
gatgaagaacgcagcgaaatgcgataagtaatgtgaattgcagaattcagtgaatcatcg
aatctttgaacgcaccttgcaccctttgg--tattcc-gaagggtatgctcgtttgagtg
tca-ttgtact-ctcacactctccg--atcc---tc---tggstt-cggcgag--cggtg
gac-ttgggtgt-tttgctgc------attc-cttgtggctcacctcaaatgcgtcag-t
gcacct-ctt-ggttgga-cata-----------------gtacggcgtgat-aagtg--
-tcttcgccggcacc---tcgc--------------a---a-gagggtggccgatc--g-
-agagctctg-tgctttc--aaa----ccgtc-t-------tc----ggac-aa------
--------tc-t---ctgacaacttggcctcaaatcgagtaggact
>JDEADA24_Serendipita_petricolae
------------------------------------------------------------
------------------------------------------------------------
------------------------------------------------------------
------------------------------------------------------------
------------------------------------------------------------
------------------------------------------------------------
------------------------------------------------------------
------------------------------------------------------------
------------------------------------------------------------
------------------------------------------------------------
------------------------------------------------------------
------------------------------------------------------------
------------------------------------------------------------
------------------------------------------------------------
------------------------------------------------------------
------------------------------------------------------------
------------------------------------------------------------
------------------------------------------------------------
------------------------------------------------------------
------------------------------------------------cgag-ttgtaat
ctagagaagtg-ttttctgccttggaccacacataaattccctggaatggggt-gtcaaa
gagggtgagaatcccgtttgtggtgtggactaccatggc-tc-tgtgatacactctcaac
gagtcgagttgtttgggaatgcagctcaaaatgggtggtaaattccatctaaagctaaat
actggcgagagaccgatagcgaacaagtaccgtgagggaaagatgaaaagcactttggaa
agagagt-gaaacagtacgtgaaattgttgaaagggaagcgtttgaagtcagtcgcgtcg
-tctgggactcagccttgctt-------ctgcttggtgtacttcccagttgacgggtcag
ca-tcagtttcgaccgtgggagaaagacttgg-ggaatgtggc----tcttcggagtg-t
tatagccccttgttgtatgtctcgg-ttgggactgaggatcgcagcgcgccttat--ggc
cgggg---tt-cgcgcc-ctcggtacgcgcttaggacgctgacataatggctttaagcga
cccgtcttgaaacacggaccaaggagtctaacatgtgcgcgagtgtttaggtgttaaacc
tgggcgcgtaatgaaagtgaaaggtcgggatcatgta-cttgtgcaccgacgcccggagc
agaccttctgtgacgcatccgcggtagagcgtatatgttgggacccgaaagatggtgaac
tatgcctgaatagggtgaagtcagaggaaactctgatggaggctcgtagcgattccgtag
ggtgaacctgcggaaggatcattagtgaaaaca----aag-tcggttgtctgtgctggtg
gc------------------aacacatgtgcacgacggc--------------tgcaa--
atc----------cat----ac----acct-gtgcacctttgactgtgg-ggtccgcttg
-------ttggcttgttctgac--ttgcagctggttgac-attgcgctcaactggggtct
cacagcatttt-t-tacacactct----gaatgtaatg-g--aa----kgt----ctttg
cataatgcat-----at---acatacaactttcaacaacggatctcttggctctcgcacc
gatgaagaacgcagcgaaatgcgataagtaatgtgaattgcagaattcagtgaatcatcg
aatctttgaacgcaccttgcaccctttgg--tattcc-gaagggtacgcccgtttgagtg
tca-ttgtaat-ctcacctctacga--cttt--------------gttgtatg--aagtg
gac-ctgggca---atgtcgt------gtca-t-gacgactggcctgaaatggatgag-t
gtaccc-tgc-tgttgca-gcgt-----------------cttcagtgtgat-aaaca--
-tcttcactgatacaagttccctc-t----------g---ggacacgtgagcgaca----
-tgggctctg-tgc-ttc--caa----ccgtc-tgtga---tc----agac-aa------
--------gg-c---ttgacaatttggcctcaaatcgggtgggact
>MW_524__
------------------------------------------------------------
------------------------------------------------------------
------------------------------------------------------------
------------------------------------------------------------
------------------------------------------------------------
------------------------------------------------------------
------------------------------------------------------------
------------------------------------------------------------
------------------------------------------------------------
------------------------------------------------------------
------------------------------------------------------------
------------------------------------------------------------
------------------------------------------------------------
------------------------------------------------------------
------------------------------------------------------------
------------------------------------------------------------
------------------------------------------------------------
------------------------------------------------------------
-----cggaggaaaagaaactaa-caaggattcccctagtaacggc-ga----gtgaaga
gggaagag----ctcaaatttt--gaatctggc-gtc-tttggc-gtccgag-ttgtaat
ctagagaagtg-ttttccgtgacggaccgtgcataagtctcctggaatggagt-gtcata
gagggtgagaatcccgtacatggcatggactcccgttac-tc-tgcgatacactctcgac
gagtcgagttgtttgggaatgcagctccaaatgggtggtaaatgccatctaaagctaaat
atgggcgagagaccgatagcgaacaagtaccgtgagggaaagatgaaaagcactttggaa
agagagt-gaaacagtacgtgaaattgttgaaagggaaacgcttgaagtcagtcacaccc
-tttgggattcagccttgctt-------ctgctcggtttacttcccgttgggtgggtcaa
ca-tcagtttcagtcggaggagaaagactggg-ggaaggtagcagcattcgtgctgtg-t
tatagacccttgttgtatact---------------------------------------
------------------------------------------------------------
------------------------------------------------------------
------------------------------------------------------------
------------------------------------------------------------
-----------------------------------------------------tccgt-a
ggtgaacctgcggaaggatcattattgattgta---aact-gttgccttctgtgctggct
--------------------cctgcaagtgcacgtcggt-gg-----------ctttc--
att-----cc---aat----ac----ccct-gtgaacctttggcctc-------------
-------tt-gctagcttcggc--gggcagagga--------------------------
--------ttt-tacatacaaact---cgaatgtaatg----aa--a-ctc-ttgttgtg
cacaa-gcac-----ta---ctatacaactttcaacaacggatctcttggctctcgcatc
gatgaagaacgcagcgaaatgcgataagtaatgtgaattgcagaattcagtgaatcatcg
aatctttgaacgcaccttgcaccctttgg--tattcc-gaagggtatgctcgtttgagtg
tca-ttgtatt-ctcacacttccga--tctt--------agggtt---gggag--cggtg
gac-ttgggt----ttgctgc------ttca-c-cgtggctcacctcaaatatgttag-t
gcagct-ctt-ggttgga-cata-----------------gtacggcgtgat-aagtg--
ttcttcgccggtgcc---tcgc---a----------a---a-gagggtggccgatc--g-
-gga-tgttg-tgc-tcc--aaa----ccgtc-t-------tc----ggac-aa------
--------tc-t---ctgacgacttgacctcaaatcgagtaagact
>ASV39__
------------------------------------------------------------
------------------------------------------------------------
------------------------------------------------------------
------------------------------------------------------------
------------------------------------------------------------
------------------------------------------------------------
------------------------------------------------------------
------------------------------------------------------------
------------------------------------------------------------
------------------------------------------------------------
------------------------------------------------------------
------------------------------------------------------------
------------------------------------------------------------
------------------------------------------------------------
------------------------------------------------------------
------------------------------------------------------------
------------------------------------------------------------
-----------------------------------ctacccgctgaacttaagcatatca
ataagcggaggaaaagaaactaa-caaggattcccctagtaacggc-ga----gtgaaga
gggaagag----ctcaaatttt--gaatctggc-gtc-tttggc-gtccgaa-ttgtaat
ctagagaagtg-ttttccgtgacggaccgtgcataagtctcctggaatggagt-gtcata
gagggtgagaatcccgtatatggcacggactcccgttgc-tc-tgtgatacactctcgac
gagtcgcgttgtttgggaatgcagcgctaaatgggtggtaaatgccatctaaagctaaat
attggcgagagaccgatagcgaacaagtaccgtgagggaaagatgaaaagcactttggaa
agagagt-gaaacagtacgtgaaattgttgaaagggaaacgcttgaagtcagtcgcgccg
-ttcgggattcagccttgctt-------ctgctcggtttacttcccgttgggtgggtcaa
ca-tcagtttcggtcggaggagaaagacttgg-ggaaggtggcagcattcgtgctgtg-t
tatagccccgtgttgtatacttcga-ctgggactgaggatcgcagcacgcctc-t--ggc
cgggg---tt-cgccca----cgtacgtgcttaggatgttggcataatggctttaagcga
cccgtcttgaaacacggaccaaggagtctaacatgtgcgcgagtgtttgggtgttaaact
cggacgcgaaatgaaagtgaaaagttgggaacacatc-tgtgtgcaccgacgcccggagc
tgaccttctgtgacgcatctgcggtagagcgtatatgttgggacccgaaagatggtgaac
tatgcctgaatagggtgaagccagaggaaactctggtggaggctcgtagcgat-------
------------------------atgattacg---aatc-g-tgccttctgtgctggcc
aga--------------acactggcaagtgcacgttggt-g------------ctttc--
atc------c---aat-----c----ccct-gtgaacctttggcctc-------------
-------tt-gctagcctcggc--cggcagagga--------------------------
--------att-t-tacacacact---cgaatgtaatg-a--aa--t-ata-ttgtcgtg
cgcaa-gcac-----ta---atgtacaactttcaacaacggatctcttggctctcgcatc
gatgaagaacgcagcgaaatgcgataagtaatgtgaattgcagaattcagtgaatcatcg
aatctttgaacgcaccttgcaccctttgg--cattcc-gaagggtatgctcgtttgagtg
tca-ttgtact-ctcacactcccga--tctt-----------gtt---gggag--cggtg
gac-ttgggtg---ctgctgc-------tta-c-cgtggctcacctcaaatggattcg-t
gcatct-ctt-ggttgga-cata-----------------gtacggcgtgat-aagtg--
-tcttcgccggcgcc---tcac--------------t---g-gagggtggccgatc--g-
-ggagctctg-tgc-ttc--taa----ccgtc-c-------tc----ggac-aa------
--------ca-a---ctgacaa------------------------
>Dai_25793_Sebacina_aciculicola
------------------------------------------------------------
------------------------------------------------------------
------------------------------------------------------------
------------------------------------------------------------
------------------------------------------------------------
------------------------------------------------------------
------------------------------------------------------------
------------------------------------------------------------
------------------------------------------------------------
------------------------------------------------------------
------------------------------------------------------------
------------------------------------------------------------
------------------------------------------------------------
------------------------------------------------------------
------------------------------------------------------------
------------------------------------------------------------
------------------------------------------------------------
------------------------------------------------------------
------------------------------------------------------------
------------------------------------------------------------
------------------------------------------------------------
------------------------------------------------------------
------------------------------------------------------------
------------------------------------------------------------
------------------------------------------------------------
------------------------------------------------------------
------------------------------------------------------------
------------------------------------------------------------
------------------------------------------------------------
------------------------------------------------------------
------------------------------------------------------------
------------------------------------------------------------
-----------------------------------------------------tccgt-a
ggtgaacctgcggaaggatcattatggattgtg---aatc-gttaccttctgtgctggct
--------------------ccggcaagtgcacgctggt-ga-----------ctttc--
atctattccc---aac----ac----cctt-gtgaacctytggcctc-------------
-------tt-gctagccccggc--tggcagagga--------------------------
-------tttt-tatacacagact---cgaatgtaatg-a--aa--acctc-ttgttgtg
cgcaa-gcac-----ga---atgtacaactttcaacaacggatctcttggctctcgcatc
gatgaagaacgcagcgaaatgcgataagtaatgtgaattgcagaattcagtgaatcatcg
aatctttgaacgcaccttgcaccctttgg--tattcc-gaagggtatgctcgtttgagtg
tca-ttgtact-ctcacacttctga--ttcc---tt---tgggat-ttgggag--cggtg
gac-ttgggtg---ttgctgc------ttga-gttgtggctcacctcaaatacggtag-t
gcaact-ctt-ggttgga-cata-----------------gtacggcgtgat-aagtg--
-tcttcgccggcgcc---tccttgca----------a---g-gagggtggccgatt--g-
-ggagctctg-tgc-ttc--aaa----ctgtc-t-------tc----ggac-ac------
--------tc-t---ttgacaacttgacctcaaatcgagtaggact
>ASV37__
------------------------------------------------------------
------------------------------------------------------------
------------------------------------------------------------
------------------------------------------------------------
------------------------------------------------------------
------------------------------------------------------------
------------------------------------------------------------
------------------------------------------------------------
------------------------------------------------------------
------------------------------------------------------------
------------------------------------------------------------
------------------------------------------------------------
------------------------------------------------------------
------------------------------------------------------------
------------------------------------------------------------
------------------------------------------------------------
------------------------------------------------------------
-----------------------------------ctacccgctgaacttaagcatatca
ataagcggaggaaaagaaactaa-caaggattcccctagtaacggc-ga----gtgaaga
gggaagag----ctcaaatttt--gaatctggc-gac-tttgtc-gtccgaa-ttgtaat
ctagagaagtg-ttttccgtgatggactgtgcacaagtctcctggaatggagc-gtcata
gagggtgagaatcccgtatatggcacagactaccgttgc-cc-tgtgatacactctcgac
gagtcgagttgtttgggaatgcagctctaaatgggtggtaaatgccatctaaagctaaat
attggcgagagaccgatagcgaacaagtaccgtgagggaaagatgaaaagcactttggaa
agagagt-gaaacagtacgtgaaattgttgaaagggaaacgcttgaagtcagtcgcactg
-ttcgggattcagccttgctt-------ctgctcggtttacttcctgttcagtgggtcaa
ca-tcagttttggtcggaggagaaaggcttgg-ggaaggtggcagcattcgtgctgtg-t
tatagccccgtgttgtatacttcga-ctgggactgaggaccgcagcacgcctc-t--ggc
cgggg---tt-cgccca----cgtacgtgcttaggatgttggcataatggctttaagcga
cccgtcttgaaacacggaccaaggagtctaacatgtgcgcgagtgtttgggtgttaaact
cggacgcgaaatgaaagtgaaaggttgggaacactta-tgtgtgcaccgacgcccggagc
tgaccttctgtgacgcatctgcggtagagcgtatatgttgggacccgaaagatggtgaac
tatgcctgaatagggtgaagccagaggaaactctggtggaggctcgtagcgat-------
------------------------atgattgcg---aatg-gtcaccttcagtgctggct
cgc----------------aagagcaagtgcacgtcggt-gg-----------ctttc--
ctc------c---cat----tccacaccct-gtgcacctttggcctc-------------
-------tt-gctagcttcggc--gggcagagga--------------------------
--------ttt-t-tacctatact---cgcatgtaatgaa--aa--a-cta-ttgttgtg
cgcaa-gcac-----tac-tatatacaactttcaacaacggatctcttggctctcgcatc
gatgaagaacgcagcgaaatgcgataagtaatgtgaattgcagaattcagtgaatcatcg
aatctttgaacgcaccttgcaccctttgg--aattcc-aaagggtatgctcgtttgagtg
tca-ttgtact-ctcacactctctg--atcc---tt---tggatt-tggggag--cggtg
gac-ttgggtg--cttgctgc------tttc-cgtgtggctcacctcaaatatgtcag-t
gcatct-ctt-aattgga-cata-----------------gtacggcgtgat-aagtg--
-tcttcgccggcgcc---tcgt--------------a---a-gagggtggccagtt--g-
-ggagcgctg-tgctttc--aaa----ccgtc-t-------tc----ggac-aa------
--------tg-t---ctgacaa------------------------
>ASV23__
------------------------------------------------------------
------------------------------------------------------------
------------------------------------------------------------
------------------------------------------------------------
------------------------------------------------------------
------------------------------------------------------------
------------------------------------------------------------
------------------------------------------------------------
------------------------------------------------------------
------------------------------------------------------------
------------------------------------------------------------
------------------------------------------------------------
------------------------------------------------------------
------------------------------------------------------------
------------------------------------------------------------
------------------------------------------------------------
------------------------------------------------------------
-----------------------------------ccacccgctgaacttaagcatatca
ataagcggaggaaaagaaactaa-caaggattcccctagtaacggc-ga----gtgaaga
gggaagag----ctcaaatttt--gaatctggc-gtc-tctggc-gtccgaa-ttgtaat
ctagagaagtg-ttttccgtgacggaccgtgcacaagtctcctggaatggagc-gtcata
gagggtgagaatcccgtatatggcatggactcccgttgc-tc-tgtgatacactctcgac
gagtcgagttgtttgggaatgcagctctaaatgggtggtaaatgccatctaaagctaaat
attggcgagagaccgatagcgaacaagtaccgtgagggaaagatgaaaagcactttggaa
agagagt-gaaacagtacgtgaaattgttgaaagggaaacgcttgaagtcagtcgcgccg
-ttcaggattcagccttgctt-------ctgctcggtttacttcctgttgggtgggtcaa
ca-tcagtttcggtcggaggagaaaggctttg-ggaaggtagcagcattcgtgctgtg-t
tatagccccttgttgtatacttcga-ctgggactgaggactgcagcacgcctt-t--ggc
cgggg---tt-cgccca----cgtacgtgcttaggatgttggcataatggctttaagcga
cccgtcttgaaacacggaccaaggagtctaacatgtgcgcgagtgtttgggtgttaaacc
cggacgcgaaatgaaagtgaaaagttgggaacacgtc-tgtgtgcaccgacgcccggagc
tgaccttctgtgacgcatctgcggtagagcgtatatgttgggacccgaaagatggtgaac
tatgcctgaatagggtgaagccagaggaaactctggtggaggctcgtagcgat-------
------------------------ttgattgcg---aatc-gttgtcttcagtgctggct
agc--------------tctctggcaagtgcacgttggc-gg-----------ctttt-c
atc------c---aat---------accct-gtgaacctttggcctc-------------
-------tt-gctagccttggc--cggcagagga--------------------------
-------attt-t-tacacccact---cgaatgtaatg-a--aa----tta-ttgttgtg
cgtaa-gcac-----ta---atgtacaactttcaacaacggatctcttggctctcgcatc
gatgaagaacgcagcgaaatgcgataagtaatgtgaattgcagaattcagtgaatcatcg
aatctttgaacgcaccttgcaccctttgg--cattcc-gaagggtatgctcgtttgagtg
tca-ttgtact-ctcacacttctga---tcc---tt---tggatt---gggag--cggtg
gac-ttgggtg---ctgctgc------ttta-c-ggtggctcacctgaaatgcagtag-t
gcacct-ctt-ggttgga-cata-----------------gtacggcgtgat-aagtg--
-tcttcgccggcacc---tctt--------------g---c-gagggtggctgatc--a-
-ggagctctg-tgc-ttc--aaa----ccgtctt-------tc----agac-aa------
--------ta-a---ctgacaa------------------------
>SFC20200821-26__
------------------------------------------------------------
------------------------------------------------------------
------------------------------------------------------------
------------------------------------------------------------
------------------------------------------------------------
------------------------------------------------------------
------------------------------------------------------------
------------------------------------------------------------
------------------------------------------------------------
------------------------------------------------------------
------------------------------------------------------------
------------------------------------------------------------
------------------------------------------------------------
------------------------------------------------------------
------------------------------------------------------------
------------------------------------------------------------
------------------------------------------------------------
------------------------------------------------------------
------------------------------------------------------------
------------------------------------------------------------
------------------------------------------------------------
------------------------------------------------------------
------------------------------------------------------------
------------------------------------------------------------
------------------------------------------------------------
------------------------------------------------------------
------------------------------------------------------------
------------------------------------------------------------
------------------------------------------------------------
------------------------------------------------------------
------------------------------------------------------------
------------------------------------------------------------
------------------------------------------------------------
------------ggacgatcattattgattgtg---aatc-gttaccttctgtgctggcc
agg----------------tctggcaagtgcacgttggt-ga-----------ctttc--
atccattccc---aac----ac----cctt-gtgaacctttggcctc-------------
-------tt-gctagccccggc--tggcagagga--------------------------
-------tttt-tatacacagact---cgaatgtaatgaa--aa--acatg-ttgttgtg
cgcaa-gcac-----aa---atgtacaactttcaacaacggatctcttggctctcgcatc
gatgaagaacgcagcgaaatgcgataagtaatgtgaattgcagaattcagtgaatcatcg
aatctttgaacgcaccttgcaccctttgg--tattcc-gaagggtatgctcgtttgagtg
tca-ttgtact-ctcacacttctga--ttcc---ttt--tgggat-ttgggag--cggtg
gac-ttgggtg---ttgctgc------tttc-gttgtggctcacctcaaataagttag-t
gcaact-ctt-ggttgga-cata-----------------gtacggcgtgat-aagtg--
-tcttcgccggcgcc---tccttgca----------a---g-gagggtggccgatc--g-
-ggagctctg-tgc-ttc--aaa----tcgtc-t-------tc----ggac-ac------
--------tg-t---ttgacaacttgacctcaaatcgagtagga--
>TUB_19604_Sebacina_incrustans
--------tgtgctgagactggcagactattcgatgtttcacgggcaatcaaggttgcaa
ccatatctaatggcctcaagtactcactcgcgactgggaactggggtgatcaacagcacg
ccatgtcttcgaaagccggtgtttcacaagtgcttaatcgctatactttcgcctccaccc
tctcccatctccgaagatgtaacacccctcttggacgggaaggcaaaatcgcgaagcccc
gccagctacacaacacgcactggggcatggtttgtcccgccgagacgcccgaaggccaag
cgtgtgggcttgtcaagaatcttgcgctcatggcgtgcatctctgtcggctcatactctg
cgccagtcggagagttcttggacgagtggggcctggagtcactcgaggaaaacgcacagg
ccgccacaccttgcacaaaggtct-t-cgtcaacggtgtttggatgggtgtgcatcgcga
tccggcggcactcgtacgaacgttgaagaagttgcgacgtaacgaagatctaaatcckga
rgtgtcagtcgtgcgagatattcgagagaaggagctgaggatctataccgactctggacg
ggtgtgccgaccgctcttcgtagtcaatgatggcaaactcttgattcagaaggaacatgt
gatgaagattgcg---gagaagc------------agggctatgggtggtccgatctcat
tcaygatggygttattgagctrcttgacgcggaggaagaggagacggtcatgatttgcat
gagtcctgaagacttggaggccgctcggacccaggctgatacacagtatcatacrgagat
cgccgcccctgaccccgcacagcgagtcaaaacagtcatcaaggcrcatgcttggagtca
ttgtgagattcacccaagtatgattttgggtgtttgcgcaagcatcattccgttcccaga
ccataaccag--------------------------------------------------
-----------------------------------------gctgaacttaagcatatca
ataagcggaggaaaagaaactaa-caaggattcccctagtaacggc-ga----gtgaaga
gggaagag----ctcaaatttt--gaatctggc-gtc-tttggc-gtccgag-ttgtaat
ctagagaagtg-ttttccgtgacggaccgtgcataagtctcctggaatggagt-gtcata
gagggtgagaatcccgtacatggcatggactcccgttac-tc-tgcgatacactctcgac
gagtcgagttgtttgggaatgcagctccaaatgggtggtaaatgccatctaaagctaaat
atgggcgagagaccgatagcgaacaagtaccgtgagggaaagatgaaaagcactttggaa
agagagt-gaaacagtacgtgaaattgttgaaagggaaacgcttgaagtcagtcacaccc
-tttgggattcagccttgctt-------ctgctcggtttacttcccgttgggtgggtcaa
ca-tcagtttcagtcggaggagaaagactggg-ggaaggtagcagcattcgtgctgtg-t
tatagaccctt-------------------------------------------------
------------------------------------------------------------
------------------------------------------------------------
------------------------------------------------------------
------------------------------------------------------------
------------------------------------------------------------
------------------------ttgattgta---aact-gttgccttctgtgctggcc
--------------------cctgcaagtgcacgtcggt-gg-----------ctttc--
att-----cc---aat----ac----cctt-gtgaacctttggcctc-------------
-------tt-gctagcttcggc--yggcagagga--------------------------
--------ttc-tacatacaaact---cgaatgtaatg----aa--a-ctc-ttgttgtg
cacaa-gcac-----tac-tatatacaactttcaacaacggatctcttggctctcgcatc
gatgaagaacgcagcgaaatgcgataagtaatgtgaattgcagaattcagtgaatcatcg
aatctttgaacgcaccttgcaccctttgg--tattcc-gaagggtatgctcgtttgagtg
tca-ttgtatt-ctcacactyccga--tctt--------tgggtt---gggag--cggtg
gac-ttgggt----ttgctgc------ttca-c-cgtggctcacctcaaatatgttag-t
gyagct-ctt-ggttgga-cata-----------------gtacggcgtgat-aagtg--
tttttcgccggtgcc---tcgc---a----------a---a-gagggtggccgatc--g-
-gga-tgttg-tgc-tcc--aaa----ccgtc-t-------tc----ggac-aa------
--------tc-t---ctgacgacttgacctcaaatcgagtaagact
>LM4353_Tremelloscypha_gelatinosa
tcttccagtgtgctgagaccagtagaccattcgatatctcacgagcaatcaaagtcgcca
ccatatccaatggcctcaagtactcgcttgcgactgggaactggggtgaccaacagcacg
ctatgtcttcgaaagccggtgtttcacaggtgctcaatcgctataccttcgcctccactc
tctcccatctccgacgttgtaatactcctctcggacgagaaggcaagatcgcgaagcccc
gccagttgcacaacacacactgggggatggtctgccccgctgaaacgcccgaaggccagg
catgtggacttgtcaagaatctcgcgctcatggcatgcatctccgtcggctcgtactctg
caccagtcggcgagttcttggacgaatggggcttggagtctcttgaggaaaacgcgcagg
ccgccacaccttgtacaaaagtct-t-tgttaatggggtttggatgggtgtgcatcgcga
tccggcggcgcttgtgcgaacrttaaagaagttgcgacgcaatgaggatttgaaccctga
agtatcagtcgtgcgagatattcgagagaaggagctgaggatctacaccgactccggaag
ggtgtgccggccgctcttcgtggtcaatgagggcaagctcttgattgagaaagaacacgt
gatgaaaattgcg---gaaaagc------------agggctatgggtggtccgatctcat
tcacgacggtgttgttgagctgcttgatgcagaggaagaggagacggtcatgatatgcat
gagccctgaggacttggaggccgctcggacacaagccgatacgcagtatcatacggagat
tgctgcccctgaccccgcacagagagtcaaaactgtcatcaaggcgcacgcttggagcca
ttgcgagatccatccaagtatgatcttgggtgtctgcgcgagcatcatcccattcccgga
tcacaaccaggtaagcttcttccctc------tccg-tggcaattctctgacggtccaca
tagtctcctcggaatacataccaatct--------------gctgaacttaagcatatca
ataagcggaggaaaagaaactaa-caaggattcccttagtaacggc-ga----gtgaaga
gggaagag----ctcaaatttt--gaatctggc-gcc-tttggc-gtccgag-ttgtaat
ctagagaagtg-ttttccgtgacggaccgtgcacaagtctcctggaatggagctgtcata
gagggtgagaatcccgtacatggcacggactcccgttac-tc-tgcgatacactctcgac
gagtcgagttgtttgggaatgcagctctaattgggtggtaaatgccatctaaagctaaat
attggcgagagaccgatagcgaacaagtaccgtgagggaaagatgaaaagcactttggaa
agagagt-gaaacagtacgtgaaattgttgaaagggaaacgcttgaagtcagtcgcgccc
-ttcaggattcagccttgctt-------ctgctcggtttacttcctgttcggtgggtcaa
cg-tcagtttcgatcggaggagaaaggcttgg-ggaaggtggcagcacttgtgctgtg-t
tatagccccgtgttgtatacttcga-ttgggactgaggaccgcagcgcgcctt-tacggc
cgggg---ct-tgccca----c--------------------------------------
------------------------------------------------------------
------------------------------------------------------------
------------------------------------------------------------
-----------------------------------------------------tccgt-a
ggtgaacctgcggaaggatcattatcgattaag---aatg-gttgccctctgtgctggcc
-cc-----------------cgggcaagtgcacgttggt-ga-----------ctttc--
atc------c---aac-----c----cctt-gtgcacctttggcctc-------------
-------tt-gttggctttggc--tggcaagagg--------------------------
------atttt-tacacacacact---agaatgtaatg-a--ta--g-acc-actcagtg
cgcga-gcactgc--ta---atgtacaactttcaacaacggatctcttggctctcgcatc
gatgaagaacgcagcgaaatgcgataagtaatgtgaattgcagaattcagtgaatcatcg
aatctttgaacgcaccttgcaccctttgg--cattcc-gaagggtatgctcgtttgagtg
tca-ttgtaatcctcacactctccg--attcgggct---cggatt---gggag--tggtg
gac-ttgggtgttgctgctgc------ttca-c-ggtggctcgcctcaaatgcattag-t
gcaact-ctg-agttgga-cata-----------------gtacggcgtgat-aagta--
-tcttcgccggcacc---tcgtaa-t----------a---a-gagggtggctaatt--t-
-ggggcgctg-tgc-ttc--taa----tcgtc-c-------tc----ggac-aa------
--------tc-t---ctgacaacttgacctcaaatcgagtaggact
>TUB_020011__
------------------------------------------------------------
------------------------------------------------------------
------------------------------------------------------------
------------------------------------------------------------
------------------------------------------------------------
------------------------------------------------------------
------------------------------------------------------------
------------------------------------------------------------
------------------------------------------------------------
------------------------------------------------------------
------------------------------------------------------------
------------------------------------------------------------
------------------------------------------------------------
------------------------------------------------------------
------------------------------------------------------------
------------------------------------------------------------
------------------------------------------------------------
-------------------------------------acccgctgaacttaagcatatca
ataagcggaggaaaagaaactaa-caaggattcccttagtaacggc-ga----gtgaaga
gggaagag----ctcaaatttt--gaatctggc-gtc-tttggc-gtccgag-ttgtaat
ctagagaagtg-ttttccgttgcggaccgtgcataagtctcctggaatggagc-gccata
gagggtgagaatcccgtatgtggcacggactcccgttac-tc-tgtgatacactctcaac
gagtcgagttgtttgggaatgcagctccaaatgggtggtaaatgccatctaaagctaaat
attggcgagagaccgatagcaaacaagtaccgtgagggaaagatgaaaagcactttggaa
agagagt-gaaacagtacgtgaaattgttgaaagggaaacgcttgaagtcagtcgtgccc
-tttgggattcagccttgctt-------ctgcttggtttacttctctttgggtgggtcaa
ca-tcagtttgggtcggaggagaaagacttgg-ggaaggtggcagcattcgtgctgtg-t
tatagccccttgttgtatacttcga-tttggactgaggaccgcagcacgcctt-t--ggc
cgggg---ct-cgccca----cgtacg---------------------------------
------------------------------------------------------------
------------------------------------------------------------
------------------------------------------------------------
-----------------------------------------------------tccgt-a
ggtgaacctgcggaaggatcattagtgattatg---aacg-gttgccttctgtgctggct
--------------------gcagcaagtgcacggaggt-ga-----------ctttc--
atc------c---aac----ac----cctt-gtgaacctttggcctc-------------
-------tt-gctggcttcggc--tggctgagga--------------------------
----------t-t-tacacaaact---cgcatgtattg-a--gg--a-ccc-attatgtg
cgcaa-gcac-----ta---atatacaactttcaacaacggatctcttggctctcgcatc
gatgaagaacgcagcgaaatgcgataagtaatgtgaattgcagaattcagtgaatcatcg
aatctttgaacgcaccttgcaccctttgg--cattcc-gaagggtatgctcgtttgagtg
tca-ttgtact-ctcacactcccaa--tccc---tt---tggatt---gggag--cggtg
gac-ttgggtg---ttgccac------ttga-c-tgaggctcacctgaaatatgttag-t
gcatct-ctt-gattgga-cata-----------------gtacggcgtgat-aagtg--
-tcttcgccggctcc---tctt---t----------g---c-gagggtggccgatc--a-
-ggagctctgttgc-ttc--aaa----ctgtc-t-------tc----agac-aa------
--------tc-t--tctgacaacttgacctcaaatcgagtaggact
>pileata_KM133631__
------------------------------------------------------------
------------------------------------------------------------
------------------------------------------------------------
------------------------------------------------------------
------------------------------------------------------------
------------------------------------------------------------
------------------------------------------------------------
------------------------------------------------------------
------------------------------------------------------------
------------------------------------------------------------
------------------------------------------------------------
------------------------------------------------------------
------------------------------------------------------------
------------------------------------------------------------
------------------------------------------------------------
------------------------------------------------------------
------------------------------------------------------------
------------------------------------------------------------
------------------------------------------------------------
------------------------------------------------------------
------------------------------------------------------------
------------------------------------------------------------
------------------------------------------------------------
------------------------------------------------------------
------------------------------------------------------------
------------------------------------------------------------
------------------------------------------------------------
------------------------------------------------------------
------------------------------------------------------------
------------------------------------------------------------
------------------------------------------------------------
------------------------------------------------------------
------------------------------------------------------------
-------------------cattattgattaag---aatg-gttgccctctgtgctggcc
ccc-----------------cgggcaagtgcacgttggt-ga-----------ctttc--
atc------c---aac-----c----cctt-gtgcacctttggcctc-------------
-------tt-gttggctttggc--tggcagagga--------------------------
------tttttacacacacacact---agaatgtaatg-a--ta--g-acc-actcagtg
cgcga-gcactgct-aa---atgtacaactttcaacaacggatctcttggctctcgcatc
gatgaagaacgcagcgaaatgcgataagtaatgtgaattgcagaattcagtgaatcatcg
aatctttgaacgcaccttgcaccctttgg--cattcc-gaagggtatgctcgtttgagtg
tca-ttgtaat-ctcacactctccg--attcgggct---cggatt---gggag--cggtg
gactttgggtg---ttgctgc------ttca-c-ggtggctcgcctcaaatgcattag-t
gcaact-ctg-ggttgga-cata-----------------gtacggcgtgat-aagta--
-tcttcgccggcacc---tcgtaa-t----------a---a-gagggtggctaatt--t-
-ggagcgctg-tgc-ttc--taa----tggtc-t-------tc----ggac-aa------
--------tcat---ctgacaacttgac------------------
>KUC_Sebacina__
------------------------------------------------------------
------------------------------------------------------------
------------------------------------------------------------
------------------------------------------------------------
------------------------------------------------------------
------------------------------------------------------------
------------------------------------------------------------
----------------------------gtcaatggtgtttggatgggtgtgcatcgcga
cccggcggcactcgtacggacgttgaagaaattgcgacgcaatgaggatctcaaccctga
agtatcagtcgtgcgagatattcgagagaaagagctgagaatctatactgactctggacg
ggtctgccgaccgctcttcgtagtcaatgatggcaggcttttgattcagaaggagcatgt
gataaagattgcg---gagaagc------------agggctatgggtggtccaacctcat
tcatgatggcgttattgagctgcttgatgctgaggaagaggagacggtcatgatttgcat
gagtcctgaggacttggaggccgctcgaactcaggccgatacacagtatcataccgaggt
tgctgcccctgaccccgcacaacgagtcaaaacagtcatcaaggcgcatgcttggagcca
ttgcgagattcacccaagtatgatcttgggtgtttgcgcgagcatcattcccttcccaga
ccacaaccaggcaagctactccacct--ttcctccg-tggcaat-ccctgacggcccaga
cagtctcctcgtaatacctaccaatctgcaatggg-------------------------
--------------------------------cccttagtaacggc-ga----gtgaaga
gggaagag----ctcaaatttt--gaatctgac-atc-cttggt-gtcagag-ttgtaat
ctagagaagtg-ttttccgtgatggaccgtgcataagtctcctggaatggagc-gtcata
gagggtgagaatcccgtatatggcatggactcccattgc-tc-tgtgatacactctcgac
gagtcgagttgtttgggaatgcagctccaaatgggtggtaaatgccatctaaagctaaat
attggcgagagaccgatagcgaacaagtaccgtgagggaaagatgaaaagcactttggaa
agagagt-gaaacagtacgtgaaattgttgaaagggaaacgcttgaagtcagtcatgccg
-ttcgggattcagccttgctt-------ctgctcggtttacttcccgttgggtgggtcaa
ca-tcagttttgatcagaggaaaaaggctggg-ggaaggtggcagcattcgtgctgtg-t
tatagccccttgctgtatact---------------------------------------
------------------------------------------------------------
------------------------------------------------------------
------------------------------------------------------------
------------------------------------------------------------
------------------------------------------------------------
--------------------attattgattgtg---aatg-gttgccttctgtgctggct
--------------------ctggcatgtgcacgttggt-ga-----------ctttc--
ctc------c----ac----ac----ccat-gtgaacctttggcctc-------------
-------tt-gctggctctggc--tggcaggagg--------------------------
--------att---tacatacact---cgaatggaatg-a--aa-aa-----cccttgtg
cgcaa-gcac-----ta---atgtacaactttcaacaacggatctcttggctctcgcatc
gatgaagaacgcagcgaaatgcgataagtaatgtgaattgcagaattcagtgaatcatcg
aatctttgaacgcaccttgcaccctttgg--cattcc-aaagggtatgctcgtttgagtg
tcatttgtact-ctcacaccctggtc--------tt---tggatt----ggga--tggtg
gac-ttgggtg---ttgctgc------ttcg-t-tgtggctcacctcaaatacagtag-t
gcaact-ctt-gatggaaccaga-----------------gtacggcgtgat-aagtg--
-tcttcgccggcacc---tctc--------------c---t-gaggatggccatgc--a-
-agagctctg-tgc-tcc--aaa----ctgtc-t-------tt----ggac-aa------
--------tc-c---ctgacgacttgacctcaaatcgagtagga--
>MW_526__
------------------------------------------------------------
------------------------------------------------------------
------------------------------------------------------------
------------------------------------------------------------
------------------------------------------------------------
------------------------------------------------------------
------------------------------------------------------------
------------------------------------------------------------
------------------------------------------------------------
------------------------------------------------------------
------------------------------------------------------------
------------------------------------------------------------
------------------------------------------------------------
------------------------------------------------------------
------------------------------------------------------------
------------------------------------------------------------
------------------------------------------------------------
------------------------------------------------------------
----gcggaggaaaagaaactaa-caaggattcccctagtaacggc-ga----gtgaaga
gggaatag----ctcaaatttt--gaatctggc-acc-tttggt-gtccgaa-ttgtaat
ctagagaagtg-ttttccgtgacggaccgtgcataagtctcctggaatggagc-gtcata
gagggtgagaatcccgtatatggcatggactcccgttgc-tc-tgtgatacactctcaac
gagtcgagttgtttgggaatgcagctctaaatgggtggtaaatgccatctaaagctaaat
attggcgagagaccgatagcgaacaagtaccgtgagggaaagatgaaaagcactttggaa
agagagt-gaaacagtacgtgaaattgttgaaagggaaacgcttgaagtcagtcgcgccg
-ttcgggattcagccttgctt-------ctgctcggtttacttcccgttgggtgggtcaa
ca-tcagttttggtcggaggagaaagacttgg-ggaaggtagcagcattcgtgctgtg-t
tatagccccttgttgtatact---------------------------------------
------------------------------------------------------------
------------------------------------------------------------
------------------------------------------------------------
------------------------------------------------------------
-----------------------------------------------------tccgt-a
ggtgaacctgcggaaggatcattattgactgtg---aatc-gttgccttcagtgctggct
--------------------ccggcaagtgcacgttggt-ga-----------ctttc--
atc------c---aac----ac----tctt-gtgaacctttggcctc-------------
-------tt-gctggcctcggc--tggcagagga--------------------------
--------ttt-t-tacacccact---cgcatgtaatg-a--aa----tta-ttgtcgtg
cgcaa-gcac-----ta---atgtacaactttcaacaacggatctcttggctctcgcatc
gatgaagaacgcagcgaaatgcgataagtaatgtgaattgcagaattcagtgaatcatcg
aatctttgaacgcaccttgcaccctttgg--cattcc-gaagggtatgctcgtttgagtg
tca-ttgtact-ctcacacttctca---tcc---tt---tggatt---tggag--cggtg
gac-ttgggtg---ttgccgc------ttta-c-ggtggctcacctctaatgcattcg-t
gcaact-ctt-ggttgga-cata-----------------gtacggcgtgat-aagtg--
-tcttcgccggcacc---tcgc--------------a---a-gagggtggctgatt--g-
-agagctctg-tgctttc--aaa----ccgtc-c-------tt----ggac-aa------
--------tg-a---ctgacaacttgacctcaaatcgagtaggact
>SFC20230908-01__
------------------------------------------------------------
------------------------------------------------------------
------------------------------------------------------------
------------------------------------------------------------
------------------------------------------------------------
------------------------------------------------------------
------------------------------------------------------------
----------------------------------ggtgtttggatgggtgtgcatcgcga
tccggcggcactcgtacgaacattaaagaaattgcgacgcaatgaggatctcaatcctga
agtatcagtcgtgcgggatattcgagagaaagagctcaggatctacaccgactctggacg
ggtgtgtcgaccgctcttcgtggtcaacgatggcaagctcttgattcagaaagaacacgt
gatgaagattgcg---gagaagc------------agggctatgggtggtctgatctcat
tcacgatggagttattgagctgcttgatgcagaggaagaggagacggtcatgatttgcat
gactcctgaggacctagaggctgcccggacgcaggccgatactcagtaccatacggaaat
tcatgcccctgaccctgcacagcgagttagaaccgtcatcaaggcgcatgcttggagcca
ttgcgagattcacccgagcatgatcctgggcgtttgcgctagcatcatcccattccctga
tcac--------------------------------------------------------
------------------------------------------------------------
----------------------------gattcccctagtaacggc-ga----gtgaaga
gggaaaag----ctcaaatttt--gaatctggc-gtc-cttgac-gtccgag-ttgtaat
ctagagaagtg-ttttccgtagcggaccgtgcacaagtctcctggaatggggc-gtcata
gagggtgagaatcccgtgtatggcatggactaccgttac-tc-tgtgatacactctcaac
gagtcgagttgtttgggaatgcagctctaattgggtggtaaatgccatctaaagctaaat
attggcgagagaccgatagcgaacaagtaccgtgagggaaagatgaaaagcactttggaa
agagagt-gaaacagtacgtgaaattgttgaaagggaaacgcttgaagtcagacacaccc
-ttggggactccaccttgctt-------ctgcttggtttacttcaccttgggtgggtcaa
ca-ttagtattggtcagaggggaaagacttgg-ggaaggtagcagcattcgtgctgtg-t
tatagcctcttgttgtatact---------------------------------------
------------------------------------------------------------
------------------------------------------------------------
------------------------------------------------------------
------------------------------------------------------------
------------------------------------------------------------
----------------------------------------------------tgctggct
ctt--------------------gcaagtgcacgttggg-gggcatat----ttatct--
atc------c---tat----ac--cctttt-gtgaaccactggcct--------------
-------ct-gctggctttggc--tggcagagga--------------------------
-------attt-t-tacacaacca---cgaatgtaatg-a--aatta-atg-ttgttggt
gcttt-gcactacaaaa---taatacaactttcaacaacggatctcttggctctcgcatc
gatgaagaacgcagcgaaatgcgataagtaatgtgaattgcagaattcagtgaatcatcg
aatctttgaacgcaccttgcaccctttgg--tattcc-aaagggtatgctcgtttgagtg
tca-ttatact-ctcacactctctc--ta-------------attagagagag--cggtg
gac-ttgggtg---ttgcctg-gta--cttactgtcaggctcatcttaaatgagttag-t
gcaact-gct-agttgaa-cata-----------------gtacggcgtgat-aagta-a
accctcgctg-tttt-------------------------------acgtctaatt--a-
-ggagctctg-tgc-ttc--aaa----ctgtc-t-------tc----ggac-aa------
--------tg-t---ctgataacttgacctcaaatcgagtag----
>ASV21__
------------------------------------------------------------
------------------------------------------------------------
------------------------------------------------------------
------------------------------------------------------------
------------------------------------------------------------
------------------------------------------------------------
------------------------------------------------------------
------------------------------------------------------------
------------------------------------------------------------
------------------------------------------------------------
------------------------------------------------------------
------------------------------------------------------------
------------------------------------------------------------
------------------------------------------------------------
------------------------------------------------------------
------------------------------------------------------------
------------------------------------------------------------
-----------------------------------ctacccgctgaacttaagcatatca
ataagcggaggaaaagaaactaa-caaggattcccctagtaacggc-ga----gtgaaga
gggaagag----ctcaaatttt--gaatctggc-gtc-tttggc-gtccgaa-ttgtaat
ctagagaagtg-ttttccgtgacggaccgtgcacaagtctcctggaatggagc-gtcata
gagggtgagaatcccgtatatggcatggactaccgttgc-tc-tgtgatacactctcgac
gagtcgagttgtttgggaatgcagctctaaatgggtggtaaatgccatctaaagctaaat
attggcgagagaccgatagcgaacaagtaccgtgagggaaagatgaaaagcactttggaa
agagagt-gaaacagtacgtgaaattgttgaaagggaaacgcttgaagtcagtcgcgccg
-ttcgggattcagccttgctt-------ctgctcggtttacttcctgttgggtgggtcaa
ca-tcagttttggtcggaggagaaaggcttgg-ggaaggtggcagcattcgtgctgtg-t
tatagccccttgttgtatacttcga-ctgggactgaggaccgcagcacgcctt-t--ggc
cgggg---tt-cgccca----cgtacgtgcttaggatgttggcataatggctttaagcga
cccgtcttgaaacacggaccaaggagtctaacatgtgcgcgagtgtttgggtgttaaact
cggacgcgaaatgaaagtgaaaagttgggaacactta-tgtgtgcaccgacgcccggagc
tgaccttctgtgacgcatctgcggtagagcgtatatgttgggacccgaaagatggtgaac
tatgcctgaatagggtgaagccagaggaaactctggtggaggctcgtagcgat-------
------------------------atgattgcg---aatg-gttgccttcggtgctggct
ctt--------------------gcaagtgcacgttggt-gg-----------ctttc--
atc------c---aat----ac----cctt-gtgaacctttggcctc-------------
-------tt-gctagcttcggc--ttgcagagga--------------------------
-------tttt----acacacact---cgaatgtaatg-a--aa--a-cta-ttgtcgtg
cgcaa-gcac-----ta---atgtacaactttcaacaacggatctcttggctctcgcatc
gatgaagaacgcagcgaaatgcgataagtaatgtgaattgcagaattcagtgaatcatcg
aatctttgaacgcaccttgcaccctttgg--tattcc-gaagggtatgctcgtttgagtg
tca-ttgtact-ctcactctctctg--atcc---tt---tggatt-cagggag--tggtg
gac-ttgggtg--tttgccgc------tttc-cttgtggctcacctcaaatgcgtcag-t
gcacct-ctt-ggttgga-cata-----------------gtacggcgtgat-aagta--
-tcttcgccggcacc---tcgt--------------g---a-gagggtggccgatc--g-
-ggagctctg-tgctttc--aaa----ctgtc-t-------tc----ggac-aa------
--------tc-t---ctgacaa------------------------
>TUB_19706_Helvellosebacina_concrescens
------------------------------------------------------------
------------------------------------------------------------
------------------------------------------------------------
------------------------------------------------------------
------------------------------------------------------------
------------------------------------------------------------
------------------------------------------------------------
------------------------------------------------------------
------------------------------------------------------------
------------------------------------------------------------
------------------------------------------------------------
------------------------------------------------------------
------------------------------------------------------------
------------------------------------------------------------
------------------------------------------------------------
------------------------------------------------------------
------------------------------------------------------------
-----------------------------------------gctgaacttaagcatatca
ataagcggaggaaaagaaactaa-caaggattcccctagtaacggc-ga----gtgaaga
gggaaaag----ctcaaatttt--gaatctggc-gtc-tttggc-gtccgag-ttgtaat
ctagagaagtg-ttttccgtggcggaccgtgcacaagtctcctggaatggggc-atcata
gagggtgagaatcccgtatatggcatggactaccgttac-tc-tgtgatacactctcaac
gagtcgagttgtttgggaatgcagctctaaatgggtggtaaatgccatctaaagctaaat
attggcgagagaccgatagcgaacaagtaccgtgagggaaagatgaaaagcactttggaa
agagagt-gaaacagtacgtgaaattgttgaaagggaaacgcttgaagtcaggcgcaccc
-tcggggactcagccttgctt-------ctgcatggtttacttcgccttgggtgggtcaa
cg-tcagtgttggtcagaggggaaagacttgg-ggaaggtagcaggatttattctgtg-t
tatagcctcttgttgtatactttg------------------------------------
------------------------------------------------------------
------------------------------------------------------------
------------------------------------------------------------
------------------------------------------------------------
------------------------------------------------------------
------------------------ccgatgtta--aattg-tctaccttcagtgctggct
ctt--------------tcaagagcatgtgcacgttggg-gggca--------tttat--
atc------g---acc----ac--ccattt-gtgcaccttt-gcct--------------
-------ct-gctggcttcggc--tggctgagga--------------------------
-------tttt-t-tacacccaya---cgaatgtaacg----aa-ta-ata-atgttgtg
ctga--gcactac--aa---atgtacaactttcaacaacggatctcttggctctcgcatc
gatgaagaacgcagcgaaatgcgataagtaatgtgaattgcagaattcagtgaatcatcg
aatctttgaacgcaccttgcaccctttgg--ttttcc-aaagggtatgctcgtttgagtg
tma-ttatact-ctcacactctcta--atta----t----------tagagag--cggtg
gaa-ttgggtg---ttgcctg-gta--cttgctgtcaggctcatctcaaatgcgttag-t
gcgact-gct-agttgga-cata-----------------gtacggcgtgat-aagta-a
accctcgctg-tttt-------------------------------ctgtctgatt--a-
-ggagctctg-tgc-ttc--aaa----cggtc-t-------tc----ggac-aa------
--------kc-t---ctgataacttgacctcaaatcgagtaggact
>TUB_020028__
------------------------------------------------------------
------------------------------------------------------------
------------------------------------------------------------
------------------------------------------------------------
------------------------------------------------------------
------------------------------------------------------------
------------------------------------------------------------
------------------------------------------------------------
------------------------------------------------------------
------------------------------------------------------------
------------------------------------------------------------
------------------------------------------------------------
------------------------------------------------------------
------------------------------------------------------------
------------------------------------------------------------
------------------------------------------------------------
------------------------------------------------------------
-------------------------------------acccgctgaacttaagcatatca
ataagcggaggaaaagaaactaa-caaggattcccctagtaacggc-ga----gtgaaga
gggaaaag----ctcaaatttt--gaatctggc-gtc-tttggc-gtccgag-ttgtaat
ctagagaagtg-ttttccgtggcggaccgtgcacaagtctcctggaatggagc-gtcata
gagggtgagaatcccgtatatggcatggactaccgttac-tc-tgtgatacactctcaac
gagtcgagttgtttgggaatgcagctctaaatgggtggtaaatgccatctaaagctaaat
attggcgagagaccgatagcgaacaagtaccgtgagggaaagatgaaaagcactttggaa
agagagt-gaaacagtacgtgaaattgttgaaagggaaacgcttgaagtcaggcgcgccc
-tcggggactcagccttgctt-------ctgcttggtttacttcgccttgggtgggtcaa
ca-tcagtgtcggtcagaggggaaagacttgg-ggaaggtagcagtatttatactgtg-t
tatagcctcttgttgtatactttga-ctggaactgaggaccgcagcgcgcctt-tacggc
cgggg---ct-tgccca----cgtacgcgcttaggatgttggcaaaatggctttaagtga
cccgtcttg---------------------------------------------------
------------------------------------------------------------
------------------------------------------------------------
-----------------------------------------------------tccgt-a
ggtgaacctgcggaaggatcattaatgatgtat--aattgtcttaccttcggtgctggct
ctc--------------gtaagagcatgtgcacgttggaggg-----------catat--
atc------c---aac----ac--cctttt-gtgaaccattggcct--------------
-------tt-gctggcttcggc--tggtagaggat-------------------------
------------t-tacacaaaca---cgaatgtaatg-a--aa-ta-----atgttgtg
ctga--gcac-----ta---aaatacaactttcaacaacggatctcttggctctcgcatc
gatgaagaacgcagcgaaatgcgataagtaatgtgaattgcagaattcagtgaatcatcg
aatctttgaacgcaccttgcaccctttgg--tattcc-aaagggtatgctcgtttgagtg
tca-ttatacc-ctcacactctctg--at-----------------tagagag--cggtg
gac-ttggatg---ctgcctg-gta--cttgctgtcaggctcatctcaaatgagttag-t
acgact-cct-agttaaa-cata-----------------gtacggcgttat-aacta-a
accctcgctgttttt-------------------------------ttgtctaatt--a-
-ggagctctg-tgc-ttc--aaa----ccgtc-t-------tc----ggac-aa------
--------tg-t---ctgataacttgacctcaaatcgagtaggatt
>R_Kirschner_3653_Globulisebacina_chenii
------------------------------------------------------------
------------------------------------------------------------
------------------------------------------------------------
------------------------------------------------------------
------------------------------------------------------------
------------------------------------------------------------
------------------------------------------------------------
------------------------------------------------------------
------------------------------------------------------------
------------------------------------------------------------
------------------------------------------------------------
------------------------------------------------------------
------------------------------------------------------------
------------------------------------------------------------
------------------------------------------------------------
------------------------------------------------------------
------------------------------------------------------------
------------------------------------------------------------
---agcggaggaaaagaaactaa-caaggattcccctagtaacggc-ga----gtgaaga
gggaagag----ctcaaatttt--gaatctggc-gtc-tttggc-gtccgag-ttgtaat
ctagagaagtg-ttttccgcggcggaccgtgcataagtctcctggaatggtgc-gtcata
gagggtgagaatcccgtatatggcacggactcccgttgc-tc-tgcgatacactctcgac
gagtcgagttgtttgggaatgcagctcaaaatgggtggtaaatgccatctaaagctaaat
attggcgagagaccgatagcgaacaagtaccgtgagggaaagatgaaaagcactttggaa
agagagt-gaaacagtacgtgaaattgttgaaagggaaacgcttgaagtcagtcgcgccc
-ttccggattcagccttgctt-------ctgctcggtttacttcctgttgggtgggtcaa
cg-tcagttttggtcagaggagaaagacttgg-ggaatgtggcagcattcgtgctgtg-t
tatagccccttgttgtatactttgg-ctgggactgaggaccgcagcgcgcctt-tacggc
cgggg---tt-cgccca----cgtacgcgcttaggatgttggcataatggctttaagcga
cccgtcttga--------------------------------------------------
------------------------------------------------------------
------------------------------------------------------------
------------------------------------------------------------
------------------------------------------------------------
------------------------------------------------------------
------------------------------------------------------------
------------------------------------------------------------
------------------------------------------------------------
------------------------------------------------------------
------------------------------------------------------------
------------------------------------------------------------
------------------------------------------------------------
------------------------------------------------------------
------------------------------------------------------------
------------------------------------------------------------
------------------------------------------------------------
----------------------------------------------
>FO_41103__
------------------------------------------------------------
------------------------------------------------------------
------------------------------------------------------------
------------------------------------------------------------
------------------------------------------------------------
------------------------------------------------------------
------------------------------------------------------------
------------------------------------------------------------
------------------------------------------------------------
------------------------------------------------------------
------------------------------------------------------------
------------------------------------------------------------
------------------------------------------------------------
------------------------------------------------------------
------------------------------------------------------------
------------------------------------------------------------
------------------------------------------------------------
------------------------------------------------------------
-----cggaggaaaagaaactaa-caaggattcccctagtaacggc-ga----gtgaaga
gggaagag----ctcaaatttt--gaatctggc-gtc-tttggc-gtccgaa-ttgtaat
ctagagaagtg-ttttccgtgacggaccgtgcataagtctcctggaatggagt-gtcata
gagggtgagaatcccgtatatggcacggacccccgttgc-tc-tgtgatacactctcgac
gagtcgagttgtttgggaatgcagctctaaatgggtggtaaatgccatctaaagctaaat
attggcgagagaccgatagcgaacaagtaccgtgagggaaagatgaaaagcactttggaa
agagagt-gaaacagtacgtgaaattgttgaaagggaaacgcttgaagtcagtcgcgccg
-ttcgggattcagccttgctt-------ctgctcggtttacttcccgttgggtgggtcaa
ca-tcagtttcggtcggaggagaaagacttgg-ggaaggtggcagcattcgtgctgtg-t
tatagccccttgttgtatact---------------------------------------
------------------------------------------------------------
------------------------------------------------------------
------------------------------------------------------------
------------------------------------------------------------
------------------------------------------------------------
------------------------------------------------------------
------------------------------------------------------------
------------------------------------------------------------
------------------------------------------------------------
------------------------------------------------------------
------------------------------------------------------------
------------------------------------------------------------
------------------------------------------------------------
------------------------------------------------------------
------------------------------------------------------------
------------------------------------------------------------
------------------------------------------------------------
------------------------------------------------------------
----------------------------------------------
>SFC20230907-03__
------------------------------------------------------------
------------------------------------------------------------
------------------------------------------------------------
------------------------------------------------------------
------------------------------------------------------------
------------------------------------------------------------
------------------------------------------------------------
----------------gaaggtctat-cgtcaacggtgtttggatgggtgtgcatcgcga
tccagctgcactcgtacgaacattgaagaagttgcgacgcaatgaggatttaaatcctga
agtgtcagtcgtgcgagatattcgggagaaggagctgaggatctataccgactctggacg
ggtgtgccgaccgctcttcgtagtcaatgatggcaggctcttgattcagaaggaacatgt
gatgaagattgcg---gagaagc------------aggggtatgggtggtcagatctcat
tcatgatggcgttgttgagctgcttgatgcggaggaagaggagacagtcatgatctgtat
gagccctgaggacttggaggccgctcgaacccaagccgatacccagtaccatacggagat
cgccgcccctgaccccgcacagcgggtcaaaacagtcatcaaggcacatgcctggagcca
ttgcgagattcatccaagtatgattttgggtgtttgcgcgagcatcattccttttccgga
tcacaaccaagtaagccgctctccct-ctccgtccg-cgacgattccctgacagtccgga
cagtcccctcgtaatacttaccaatctgcgatggg-------------------------
--------------------------aggattcccctagtaacggc-ga----gtgaaga
gggaagag----ctcaaatttt--gaatctggc-gtc-tttggc-gtccgag-ttgtaat
ctaaagaagtg-ttttccgtgacggaccgtgcacaagtctcctggaatggagc-gtcata
gagggtgagaatcccgtatatggcacggactcccgttacttc-tgtgatacactctcaac
gagtcgagttgtttgggaatgcagctccaaatgggtggtaaatgccatctaaagctaaat
attggcgagagaccgatagcgaacaagtaccgtgagggaaagatgaaaagcactttggaa
agagagt-gaaacagtacgtgaaattgttgaaagggaaacgcttgaagtcagtcgcgccc
-tttgggattcagccttgctt-------ctgcttggtttacttccctttgggtgggtcaa
ca-tcagttttggtcagaggagaaaggcttgg-ggaaggtagcaacattcgtgttgtg-t
tatagccccttgttgtatact---------------------------------------
------------------------------------------------------------
------------------------------------------------------------
------------------------------------------------------------
------------------------------------------------------------
------------------------------------------------------------
---------------------------attgtg---aatc-gttaccttctgtgctggct
--------------------ccggcaagtgcacgttggt-ga-----------ctttc--
att----ccc---aac----ac----tctt-gtgaacctttggcctc-------------
-------tt-gctagccccggc--tggcagagga--------------------------
-------tttt-tacacacacact---cgaatgtaatgaa--aa--acctc-ttgttgtg
cgcaa-gcac-----ga---atgtacaactttcaacaacggatctcttggctctcgcatc
gatgaagaacgcagcgaaatgcgataagtaatgtgaattgcagaattcagtgaatcatcg
aatctttgaacgcaccttgcaccctttgg--tattcc-gaagggtatgctcgtttgagtg
tca-ttgtact-ctcacacttctga--ttcc---tt---ttggga-ttgggag--cggtg
gac-ttgggtg---ttgctgc------ttta-gttgtggctcacctcaaataaggtag-t
gcaact-ctt-ggttgga-cata-----------------gtacggcgtgat-aagtg--
-tcttcgccggcgcc---tccttaca----------a---g-gagggtggccgatc--g-
-ggagctctg-tgc-ttc--aaa----ccgtc-t-------tc----ggac-aa------
--------cc-t---ttgacaacttgacctcaaatcgagtag----
>SFC20230816-52__
------------------------------------------------------------
------------------------------------------------------------
------------------------------------------------------------
------------------------------------------------------------
------------------------------------------------------------
------------------------------------------------------------
------------------------------------------------------------
------------------------------------------------------------
------------------------------------------------------------
------------------------------------------------------------
------------------------------------------------------------
------------------------------------------------------------
------------------------------------------------------------
------------------------------------------------------------
------------------------------------------------------------
------------------------------------------------------------
------------------------------------------------------------
------------------------------------------------------------
------------------------------------tagtaacggc-gaagtgaagaagg
gaagaagc----ttcaaatttttgaattctggc-gtc-tttggc-gtccgaagttgtaat
ctagagaagtg-ttttccgtggcggaccgtgcataagtctcctggaatggagc-gccata
gagggtgagaatcccgtatgtggcacggactcccgttac-tt-tgtgatacactctcaac
gagtcgagttgtttgggaatgcagctctaaatgggtggtaaatgccatctaaagctaaat
attggcgagagaccgatagcaaacaagtaccgtgagggaaagatgaaaagcactttggaa
agagagt-gaaacagtacgtgaaattgttgaaagggaaacgcttgaagtcagtcgtgccc
-tttgggattcagccttgctt-------ctgctcggtttacttccctttgggtgggccaa
ca-tcagtttgggtcggaggagaaagactggg-ggaaggtggcagcattcgtgctgtg-t
tatagccccttgttgtatact---------------------------------------
------------------------------------------------------------
------------------------------------------------------------
------------------------------------------------------------
------------------------------------------------------------
------------------------------------------------------------
---------------------ttagtgattatg---aacg-gttgtcttctgtgctggct
--------------------gcggcaagtgcacgatgat-ga-----------ctttc--
atc------c---aac----ac----cctt-gtgaacctttggcctc-------------
-------tg-gctggcttcggc--tggctgagga--------------------------
----------t-t-tacacaaact---cgcatgtattg-a--gg--a-ccc-ttcatgtg
cgcaa-gcac-----tat-tatatacaactttcaacaacggatctcttggctctcgcatc
gatgaagaacgcagcgaaatgcgataagtaatgtgaattgcagaattcagtgaatcatcg
aatctttgaacgcaccttgcaccctttgg--cattcc-gaagggtatgctcgtttgagtg
tca-ttgtact-ctcacactcccaa--ttcc---tt---tggatt---gggag--cggtg
gac-ttgggtg---ctgctgc------ttga-c-tgtggctcacctgaaatacattag-t
gcacct-ctt-gattgga-cata-----------------gtacggcgtgat-aagtg--
-tcttcgccggctcc---tcgc---a----------a---c-gagggtggccgatc--g-
-ggagctctgttgc-ttc--aaa----ctgtc-t-------tc----ggac-aa------
--------tc-t--tctgacaacttgacctcaaatcgagtagg---
>WT21_DQ273443__
------------------------------------------------------------
------------------------------------------------------------
------------------------------------------------------------
------------------------------------------------------------
------------------------------------------------------------
------------------------------------------------------------
------------------------------------------------------------
------------------------------------------------------------
------------------------------------------------------------
------------------------------------------------------------
------------------------------------------------------------
------------------------------------------------------------
------------------------------------------------------------
------------------------------------------------------------
------------------------------------------------------------
------------------------------------------------------------
------------------------------------------------------------
-----------------------------------ccacccgctgaacttaagcatatca
ataagcggaggaaaagaaactaa-caaggatt-ccctagtaacggc-ga----gtgaaga
gggaagag----ctcaaatttt--gaatctggc-gtc-tctggc-gtccgaa-ttgtaat
ctagagaagtg-ttttccgtgacggaccgtgcataagtctcctggaatggagc-gtcata
gagggtgagaatcccgtatatggcatggactcccgttgc-tc-tgtgatacactctcgac
gagtcgagttgtttgggaatgcagctctaaatgggtggtaaatgccatctaaagctaaat
attggcgagagaccgatagcgaacaagtaccgtgagggaaagatgaaaagcactttggaa
agagagt-gaaacagtacgtgaaattgttgaaagggaaacgcttgaagtcagtcgcgccg
-ttcaggattcagcctggctt-------ctgcttggtttacttcctgttgggtgggtcaa
ca-tcagttttggtcggaggagaaaggcttgg-ggaaggtagcagcattcgtgctgtg-t
tatagccccttgttgtatacttcga-ctgggactgaggactgcagcacgcctt-t--ggc
cgggg---tt-cgccca----cgtacgtgcttaggatgttggcataatggctttaagcga
ccc---------------------------------------------------------
------------------------------------------------------------
------------------------------------------------------------
------------------------------------------------------------
------------------------------------------------------------
------------------------------------------------------------
------------------------------------------------------------
------------------------------------------------------------
------------------------------------------------------------
------------------------------------------------------------
------------------------------------------------------------
------------------------------------------------------------
------------------------------------------------------------
------------------------------------------------------------
------------------------------------------------------------
------------------------------------------------------------
------------------------------------------------------------
----------------------------------------------
>ASV11__
------------------------------------------------------------
------------------------------------------------------------
------------------------------------------------------------
------------------------------------------------------------
------------------------------------------------------------
------------------------------------------------------------
------------------------------------------------------------
------------------------------------------------------------
------------------------------------------------------------
------------------------------------------------------------
------------------------------------------------------------
------------------------------------------------------------
------------------------------------------------------------
------------------------------------------------------------
------------------------------------------------------------
------------------------------------------------------------
------------------------------------------------------------
-----------------------------------ctacccgctgaacttaagcatatca
ataagcggaggaaaagaaactaa-caaggattcccctagtaacggc-ga----gtgaaga
gggaagag----ctcaaatttt--gaatctggc-gcc-cttggc-gtccgaa-ttgtaat
ctagagaagtg-ttttccgtgacggaccgtgcacaagtctcctggaatggagc-gtcata
gagggtgagaatcccgtatatggcacggactcccgttgc-tc-tgcgatacactctcgac
gagtcgagttgtttgggaatgcagctctaaatgggtggtaaatgccatctaaagctaaat
attggcgagagaccgatagcgaacaagtaccgtgagggaaagatgaaaagcactttggaa
agagagt-gaaacagtacgtgaaattgttgaaagggaaacgcttgaagtcagtcgcgccg
-ttcgggattcagcctcgctt-------ctgcttggtttacttcccgttgggtgggtcaa
ca-tcagtttcggtcggaggagaaaggcttgg-ggaaggtggcagcattcgtgctgtg-t
tatagccccctgttgtatacttcga-ctgggactgaggaccgcagcacgcctt-t--ggc
cgggg---tt-cgccca----cgtacgtgcttaggatgttggcataatggctttaagcga
cccgtcttgaaacacggaccaaggagtctaacatgtgcgcgagtgtttgggtgttaaact
cggacgcgaaatgaaagtgaaaggttgggaacactta-tgtgtgcaccgacgcccggagc
tgaccttctgtgacgcatctgcggtagagcgtatatgttgggacccgaaagatggtgaac
tatgcctgaatagggtgaagccagaggaaactctggtggaggctcgtagcgat-------
------------------------atgattgcg---aatc-gctacctttggtgctggct
ctc----------------gcgagcaagtgcacattggt-gg-----------ctttc--
atc------c---actac-tac----cctt-gtgaacctttggcctc-------------
-------tt-gctcgcttcggc--tggcagagga--------------------------
------ttttt-tacacacacact---cgaatggaatg-a--aa--a-cat-ttgtcgtg
cgcaa-gcac-----ta---atgtacaactttcaacaacggatctcttggctctcgcatc
gatgaagaacgcagcgaaatgcgataagtaatgtgaattgcagaattcagtgaatcatcg
aatctttgaacgcaccttgcaccctttgg--aattcc-gaagggtatgctcgtttgagtg
tca-ttgtact-ctcacactctccg--atcc---tt---tgcgtt-cggggag--cggtg
gac-ttgggtg--tttgctgc------ctttgccggtggctcacctcaaatgcgttcg-t
gcacct-ctt-ggttgga-cata-----------------gtacggcgtgat-aagta--
-tcttcgccggcacc---tcgc--------------a---a-gagggtggccgatc--g-
-agagctctg-tgctttc--caa----ccgtc-c-------tc----ggac-ac------
--------tg-t---ctgacaa------------------------
>TAA169135_Sebacina_dimitica
------------------------------------------------------------
------------------------------------------------------------
------------------------------------------------------------
------------------------------------------------------------
------------------------------------------------------------
------------------------------------------------------------
------------------------------------------------------------
------------------------------------------------------------
------------------------------------------------------------
------------------------------------------------------------
------------------------------------------------------------
------------------------------------------------------------
------------------------------------------------------------
------------------------------------------------------------
------------------------------------------------------------
------------------------------------------------------------
------------------------------------------------------------
-----------------------------------------gctgaacttaagcatatca
ataagcggaggaaaagaaactaa-caaggattcccctagtaacggc-ga----gtgaaga
gggaagag----ctcaaatttt--aaatctggc-gtc-tttggc-gtccgaa-ttgtaat
ctagagaagtg-ttttccgtgacggaccgtgcacaagtctcctggaatggagc-gtcata
gagggtgagaatcccgtatatggcatggactgccgttgc-tc-tgtgatacactctcgac
gagtcgagttgtttgggaatgcagctctaaatgggtggtaaatgccatctaaagctaaat
attggcgagagaccgatagcgaacaagtaccgtgagggaaagatgaaaagcactttggaa
agagagt-gaaacagtacgtgaaattgttgaaagggaaacgcttgaagtcagtcgcgccg
-ttcaggattcagccttgctt-------ttgctcggtttacttcctgttgggtgggtcaa
ca-tcagttttggtcggaggagaaaggcttgg-ggaatgtggcagcattcgtgctgtg-t
tatagccccttgttgtatacttcgg-ctgggactgaggaccgcagcacgcctt-t--ggc
cgggg---tt-cgccca----cgtacgtgcttaggatgttggcataatggctttaagcga
cccg--------------------------------------------------------
------------------------------------------------------------
------------------------------------------------------------
-----------------------------------------------------tccgt-a
ggtgaacctgcggaaggatcattaaagattgcg---aatg-gttgccttcggtgctggct
ttt--------------------gcaagtgcacgttggt-gg-----------ctttc--
atc------c---aat----ac-----cct-gtgaacctttggcctc-------------
-------tt-gctagcttcggc--tggcagagga--------------------------
-------tttt---tacacacact---caaatgtaatg-a--aa--a-cta-ttgtcgtg
cgcaa-gcac-----ta---atgtacaactttcaacaacggatctcttggctctcgcatc
gatgaagaacgcagcgaaatgcgataagtaatgtgaattgcagaattcagtgaatcatcg
aatctttgaacgcaccttgcaccctttgg--tattcc-gaagggtatgctcgtttgagtg
tca-ttgtact-ctcactctctctg--atcc---tt---tggatt-cagggag--tggtg
gac-ttgggtg--tttgctgc-------ttc-cttgtggctcacctcaaatgcgtcag-t
gcacct-ctt-gattgga-cata-----------------gtacggcgtgat-aagta--
-tcttcgccggcacc---tcgc--------------a---a-gagggtggccgatt--g-
-ggagctctg-tgctttc--aaa----ccgtc-t-------tc----ggac-aa------
--------tt-t---ctgacaacttgacctcaaatcgagtaggact
>AY505560__
------------------------------------------------------------
------------------------------------------------------------
------------------------------------------------------------
------------------------------------------------------------
------------------------------------------------------------
------------------------------------------------------------
------------------------------------------------------------
------------------------------------------------------------
------------------------------------------------------------
------------------------------------------------------------
------------------------------------------------------------
------------------------------------------------------------
------------------------------------------------------------
------------------------------------------------------------
------------------------------------------------------------
------------------------------------------------------------
------------------------------------------------------------
------------------------------------------------------------
----------------------a-caaggattcccctagtaacggc-ga----gtgaaga
gggaagag----ctcaaatttt--gaatctggc-gtc-tttggc-gtccgaa-ttgtaat
ctagagaagtg-ttttccgtgacggaccgtgcataagtctcctggaatggagc-gtcatg
gagggtgagaatcccgtatatggcacggactcccgttgc-tc-tgtgatacactctcgac
gagtcgagttgtttgggaatgcagctctaaacgggtggtaaatgccatctaaagctaaat
attggcgagagaccgatagcgaacaagtaccgtgagggaaagatgaaaagcactttggaa
agagagt-gaaacagtacgtgaaattgttgaaagggaaacgcttgaagtcagtcgcgccg
-ttcgggattcagccttgctt-------ctgctcggtttacttcccgttgggtgggtcaa
ca-tcagtttyggtcggaggagaaagacttgg-ggaaggtggcagcattcgtgctgtg-t
tatagccccttgttgtatacttcga-ctgggactgaggatcgcagcacgcctt-t--ggc
cgggg---tt-cgccca----cgtacgtgcttaggatgttggcataatg-----------
------------------------------------------------------------
------------------------------------------------------------
------------------------------------------------------------
------------------------------------------------------------
------------------------------------------------------------
------------------------------------------------------------
------------------------------------------------------------
------------------------------------------------------------
------------------------------------------------------------
------------------------------------------------------------
------------------------------------------------------------
------------------------------------------------------------
------------------------------------------------------------
------------------------------------------------------------
------------------------------------------------------------
------------------------------------------------------------
------------------------------------------------------------
----------------------------------------------
>SeqID44_Helvellosebacina_filicata
------------------------------------------------------------
------------------------------------------------------------
------------------------------------------------------------
------------------------------------------------------------
------------------------------------------------------------
------------------------------------------------------------
------------------------------------------------------------
------------------------------------------------------------
------------------------------------------------------------
------------------------------------------------------------
------------------------------------------------------------
------------------------------------------------------------
------------------------------------------------------------
------------------------------------------------------------
------------------------------------------------------------
------------------------------------------------------------
------------------------------------------------------------
------------------------------------------------------------
------------------------------------------------------------
------------------------------------------------------------
------------------------------------------------------------
------------------------------------------------------------
------------------------------------------------------------
------------------------------------------------------------
------------------------------------------------------------
------------------------------------------------------------
------------------------------------------------------------
------------------------------------------------------------
------------------------------------------------------------
------------------------------------------------------------
------------------------------------------------------------
------------------------------------------------------------
-----------------------------------------------------tagctcg
tagtgacctgcg-gaggatcattagtgatgtta--aattgtcttacctccagtgctggct
tggct-----------ctctcttgcatgtgcacgttgggcgggcatat----ttatct--
atc------c---aac----ac--cctttt-gtgaacctctggcct--------------
-------tt-actggcttcggc--cggtagagga--------------------------
-------attt-t-tacacccaca---cgaatgtaatg-a--ga-ta-gtc-ttgttgtg
caata-gcactaca-aa---aaatacaactttcaacaacggatctcttggctctcgcatc
gatgaagaacgcagcgaaatgcgataagtaatgtgaattgcagaattcagtgaatcatcg
aatctttgaacgcaccttgcaccctttgg--tattcc-gaagggtatgctcgtttgagtg
tca-ttatact-ctcacactctctctgatta----t---tttattagagcgag--cggtg
gac-ttggatg---ctgcctg-gaa--cttactgtcaggctcatctcaaatgagttag-t
acgact-gct-agttaaa-cata-----------------gtacggcgtgat-aacat-a
accctcgctg-tttt-------------------------------acgtctgatt--a-
-ggagc-ctg-tgc-ttc--caa----ccgtc-c-------tc----ggac-aa------
--------tg-a---ctgataacttgacctcaaatcgagtaggact
>TUB_19707_Helvellosebacina_helvelloides
------------------------------------------------------------
------------------------------------------------------------
------------------------------------------------------------
------------------------------------------------------------
------------------------------------------------------------
------------------------------------------------------------
------------------------------------------------------------
------------------------------------------------------------
------------------------------------------------------------
------------------------------------------------------------
------------------------------------------------------------
------------------------------------------------------------
------------------------------------------------------------
------------------------------------------------------------
------------------------------------------------------------
------------------------------------------------------------
------------------------------------------------------------
-----------------------------------------gctgaacttaagcatatca
ataagcggaggaaaagaaactaa-caaggattcccctagtaacggc-ga----gtgaaga
gggaaaag----ctcaaatttt--gaatctggc-gtc-tttggc-gtccgag-ttgtaat
ctagagaagtg-ttttccgtggcggaccgtgcataagtctcctggaatggagc-gtcata
gagggtaagaatcccgtgtatggcatggactaccgttac-tc-tgtgatacactctcaac
gagtcgagttgtttgggaatgcagctctaaatgggtggtaaatgccatctaaagctaaat
attggcgagagaccgatagcgaacaagtaccgtgagggaaagatgaaaagcactttggaa
agagagt-gaaacagtacgtgaaattgttgaaagggaaacgcttgaagtcaggcgcaccc
-tcggggattcagccttgctt-------ctgcttggtttacttcgccttgggtgggtcaa
cg-tcagtgttggtcagaggaaaaagacttgg-ggaaggtagcagcatttatgctgtg-t
tatagcctcttgttgtatactttg------------------------------------
------------------------------------------------------------
------------------------------------------------------------
------------------------------------------------------------
------------------------------------------------------------
------------------------------------------------------------
------------------------ttgatatta---attg-tctaccttcagtgctggct
att--------------------gcatgtgcacgttggg-gg-----------catat--
atc------c---aat----ac--cctctt-gtgaaccactggcct--------------
-------tt-gctagcttcggc--tggtagagga--------------------------
-------attt---tacacacaca---cgaatgtaatg-a--aa-ta-----atgttgtg
ctaa--gcactata-aa---taatacaactttcaacaacggatctcttggctctcgcatc
gatgaagaacgcagcgaaatgcgataagtaatgtgaattgcagaattcagtgaatcatcg
aatctttgaacgcaccttgcaccctttgg--tattcc-aaagggtatgcccgtttgagtg
tca-ttatact-ctcacactctcta--atta---gt----------tagagag--cggtg
gat-ttggatg---ttgcctg-gta--cttactgtcaggctcatcttaaatgaattag-t
gcgact-ctt-agttaaa-cata-----------------gtacggcgtgat-aagta--
accctcgctg-tttt-------------------------------ctgtctgatt--a-
-ggagctctg-tgc-ttc--aaa----ccgtc-t-------ca----ggac-aa------
--------ta-t---ttgataacttgacctcaaatcgagtaggatt
>SFC20230817-43__
------------------------------------------------------------
------------------------------------------------------------
------------------------------------------------------------
------------------------------------------------------------
------------------------------------------------------------
------------------------------------------------------------
------------------------------------------------------------
-------------cacgaaggtctatacgtcaacggtgtttggatgggtgtacatcgcga
tccagctgcactcgtacgaacattgaagaagttgcgacgcaatgaggatttaaatcctga
agtgtcagtcgtgcgagatattcgggagaaggagctgaggatctataccgactctggacg
ggtgtgccgacccctcttcgtagtcaatgatggcaggctcttgattcagaaggaacatgt
gatgaagattgcg---gagaagc------------aggggtatgggtggtcagatctcat
tcatgatggcgttgttgagctgcttgatgcggaggaagaggagacagtcatgatctgtat
gagccctgaggacttggaggctgctcgaacccaagccgatacccagtaccatacggagat
cgctgcccctgaccccgcacagcgggtcaaaacagtcatcaaggcacatgcctggagcca
ttgcgagattcatccaagtatgattttgggtgtttgcgcgagcatcattccttttccaga
tcacaaccaagtaagctgctctccct-ctccgtccg-cgacgattccctgacagtccgga
cagtcccctcgtaatacttaccaatctgcgatggg-------------------------
--------------------------------cccctagtaacggc-ga----gtgaaga
gggaagag----ctcaaatttt--gaatctggc-gtc-tttggc-gtccgag-ttgtaat
ctaaagaagtg-ttttccgtgacggaccgtgcacaagtctcctggaatggagc-gtcata
gagggtgagaatcccgtatatggcacggactcccgttacttc-tgtgatacactctcaac
gagtcgagttgtttgggaatgcagctccaaatgggtggtaaatgccatctaaagctaaat
attggcgagagaccgatagcgaacaagtaccgtgagggaaagatgaaaagcactttggaa
agagagt-gaaacagtacgtgaaattgttgaaagggaaacgcttgaagtcagtcgcgccc
-tttgggattcagccttgctt-------ctgcttggtttacttccctttgggtgggtcaa
ca-tcagttttggtcggaggagaaaggcttgg-ggaaggtagcaacattcgtgttgtg-t
tatagccccttgttgtatact---------------------------------------
------------------------------------------------------------
------------------------------------------------------------
------------------------------------------------------------
------------------------------------------------------------
------------------------------------------------------------
---------------------------------------c-gttaccttctgtgctggct
--------------------ccggcaagtgcacgttggt-ga-----------ctttc--
att----ccc---aac----ac----tctt-gtgaacctttggcctc-------------
-------tt-gctagctccggc--tggcagagga--------------------------
-------tttt-tacacacacact---cgaatgtaatgaa--aa--tcctc-ttgttgtg
cgcaa-gcac-----ga---atgtacaactttcaacaacggatctcttggctctcgcatc
gatgaagaacgcagcgaaatgcgataagtaatgtgaattgcagaattcagtgaatcatcg
aatctttgaacgcaccttgcaccctttgg--tattcc-gaagggtatgctcgtttgagtg
tca-ttgtact-ctcacacttctga--ttcc---tt---ttggga-ttgggag--cggtg
gac-ttgggtg---ttgctgc------ttta-gttgtggctcacctcaaataaggtag-t
gcaact-ctt-ggttgga-cata-----------------gtacggcgtgat-aagtg--
-tcttcgccggcgcc---tccttaca----------a---g-gagggtggccgatc--g-
-ggagctctg-tgc-ttc--aaa----ccgtc-t-------tc----ggac-aa------
--------cc-t---ttgacaacttgacctcaaatcgagta-----
>TUB_019637_Sebacina_ocreata
------------------------------------------------------------
------------------------------------------------------------
------------------------------------------------------------
------------------------------------------------------------
------------------------------------------------------------
------------------------------------------------------------
------------------------------------------------------------
------------------------------------------------------------
------------------------------------------------------------
------------------------------------------------------------
------------------------------------------------------------
------------------------------------------------------------
------------------------------------------------------------
------------------------------------------------------------
------------------------------------------------------------
------------------------------------------------------------
------------------------------------------------------------
-------------------------------------acccgctgaacttaagcatatca
ataagcggaggaaaagaaactaa-caaggattcccttagtaacggc-ga----gtgaaga
gggaagag----ctcaaatttt--gaatctggc-gtc-tttggc-gtccgag-ttgtaat
ctagagaagtg-ttttccgttgcggaccgtgcataagtctcctggaatggagc-gtcata
gagggtgagaatcccgtatatggcacggactcccgttac-tc-tgtgatacactctcaac
gagtcgagttgtttgggaatgcagctccaaatgggtggtaaatgccatctaaagctaaat
attggcgagagaccgatagcaaacaagtaccgtgagggaaagatgaaaagcactttggaa
agagagt-gaaacagtacgtgaaattgttgaaagggaaacgcttgaagtcagtcgtgccc
-tttgggattcagccttgctt-------ctgcttggtttacttccctttgggtgggtcaa
ca-tcagtttgaatcggaggagaaagacttgg-ggaaggtggcagcattcgtgctgtg-t
tatagcccctt-------------------------------------------------
------------------------------------------------------------
------------------------------------------------------------
------------------------------------------------------------
------------------------------------------------------------
------------------------------------------------------------
------------------------gtgattatg---aact-gttgccttctgtgctggct
--------------------gcggcaagtgcacggaggt-ga-----------ctttc--
atc------c---aac----ac----cctt-gtgaacctttggcctc-------------
-------tt-gctggcttcggc--tagctgagga--------------------------
----------t-t-tacacaaact---cgcatgtattg-a--gg--a-ccc-attatgtg
cgcaa-gcac-----ta---atatacaactttcaacaacggatctcttggctctcgcatc
gatgaagaacgcagcgaaatgcgataagtaatgtgaattgcagaattcagtgaatcatcg
aatctttgaacgcaccttgcaccctttgg--cattcc-gaagggtatgctcgtttgagtg
tca-ttgtact-ctcacactcccaa--tccc----t---tggatt---gggag--cggtg
gac-ttgggtg---ttgccgc------ttga-c-tgaggctcacctgaaatatgttag-t
gcatct-ctt-gattgga-cata-----------------gtacggcgtgat-aagtg--
-tcttcgccggctcc---tcgc--------------a---a-gagggtggccgatc--g-
-ggagctctgttgc-ttc--aaa----ctgtc-t-------tc----ggac-aa------
--------tc-t--tctggcaacttgacctcaaatcgagtaggact
>ASV24__
------------------------------------------------------------
------------------------------------------------------------
------------------------------------------------------------
------------------------------------------------------------
------------------------------------------------------------
------------------------------------------------------------
------------------------------------------------------------
------------------------------------------------------------
------------------------------------------------------------
------------------------------------------------------------
------------------------------------------------------------
------------------------------------------------------------
------------------------------------------------------------
------------------------------------------------------------
------------------------------------------------------------
------------------------------------------------------------
------------------------------------------------------------
-----------------------------------ctacccgctgaacttaagcatatca
ataagcggaggaaaagaaactaa-caaggattcccctagtaacggc-ga----gtgaaga
gggaagag----ctcaaatttt--gaatctggc-gtc-tttggc-gtccgaa-ttgtaat
ctagagaagtg-ttttccgtgatggaccgtgcacaagtctcctggaatggagc-gtcata
gagggtgagaatcccgtatatggcacggactgccgttac-tc-tgtgatacactctcgac
gagtcgagttgtttgggaatgcagctccaaatgggtggtaaatgccatctaaagctaaat
attggcgagagaccgatagcgaacaagtaccgtgagggaaagatgaaaagcactttggaa
agagagt-gaaacagtacgtgaaattgttgaaagggaaacgcttgaagtcagtcgcactg
-ttcgggattcagccttgctt-------ctgcttggtttacttcccgttcggtgggtcaa
ca-tcagttttggtcagaggagaaaggcttgg-ggaaggtggcagcattcgtgctgtg-t
tatagccccttgttgtatactttga-ctgggactgaggaccgcagcacgcctt-t--ggc
cgggg---tt-cgccca----cgtacgtgcttaggatgttggcataatggctttaagcga
cccgtcttgaaacacggaccaaggagtctaacatgtgcgcgagtgtttgggtgttaaact
cggacgcgaaatgaaagtgaaaagttgggaacacttc-tgtgtgcaccgacgcccggagc
tgaccttttgtgacgcatctgcggtagagcgtatatgttgggacccgaaagatggtgaac
tatgcctgaatagggcgaagccagaggaaactctggtggaggctcgtagcgat-------
------------------------atgattgcg---aatg-gctgccttcagtgctggct
ctc--------------ttaagagcaagtgcacgttggt-gg-----------ctttc-a
atc------c---aatacacac----tctt-gtgaacctttggcctc-------------
-------tt-gctagctttggc--tggtagagga--------------------------
-------tttt-tacacacatact---cgaatgtaatgaa--aa--a-cta-ttgtcgtg
cgcaa-gcac-----ta---atgtacaactttcaacaacggatctcttggctctcgcatc
gatgaagaacgcagcgaaatgcgataagtaatgtgaattgcagaattcagtgaatcatcg
aatctttgaacgcaccttgcaccctttgg--aattcc-gaagggtatgctcgtttgagtg
tca-ttgtact-ctcacactctctg--atcc---tt---tggatt-tgagggg--tagtg
gac-ttgggtg--tttgctgc------tttc-cttgtggctcacctcaaatatgttag-t
gcacct-ttc-agttgga-cata-----------------gtacggcgtgat-aagtg--
-tcttcgccggcacc---tcga--------------a---a-gggggtggctgatt--g-
-ggagctctg-tgctttc--aaa----ctgtc-t-------tt----ggac-aa------
--------tc-t---ctgacaa------------------------
>ASV16__
------------------------------------------------------------
------------------------------------------------------------
------------------------------------------------------------
------------------------------------------------------------
------------------------------------------------------------
------------------------------------------------------------
------------------------------------------------------------
------------------------------------------------------------
------------------------------------------------------------
------------------------------------------------------------
------------------------------------------------------------
------------------------------------------------------------
------------------------------------------------------------
------------------------------------------------------------
------------------------------------------------------------
------------------------------------------------------------
------------------------------------------------------------
-----------------------------------ctacccgctgaacttaagcatatca
ataagcggaggaaaagaaactaa-caaggattcccctagtaacggc-ga----gtgaaga
gggatgag----ctcaaatttt--gaatctggc-gtc-tttggc-gtccgag-ttgtaat
ctaaagaagtg-ttttccgtgacggaccgtgcataagtctcctggaatggagc-gtcata
gagggtgagaatcccgtatatggcacggactcccgttacttc-tgtgatacactctcaac
gagtcgagttgtttgggaatgcagctccaaatgggtggtaaatgccatctaaagctaaat
attggcgagagaccgatagcgaacaagtaccgtgagggaaagatgaaaagcactttggaa
agagagt-gaaacagtacgtgaaattgttgaaagggaaacgcttgaagtcagtcgcgccc
-tttgggattcagccttgctt-------ttgcttggtttacttccctttgggtgggtcaa
ca-tcagttttggtcggaggagaaaggcctgg-ggaaggtagcaacattcgtgttgtg-t
tatagccccttgttgtatacttcga-ctgggactgaggaccgcagcacgcctc-t--ggc
cgggg---tt-cgccca----cgtacgtgcttaggatgttggcataatggctttaagcga
cccgtcttgaaacacggaccaaggagtctaacatgtgcgcgagtgtttgggtgttaaact
cggacgcgaaatgaaagtgaaaagttgggaacactta-tgtgtgcaccgacgcccggagc
tgaccttctgtgacgcatctgcggtagagcgtatatgttgggacccgaaagatggtgaac
tatgcctgaatagggtgaagccagaggaaactctggtggaggctcgtagcgat-------
------------------------ttgattgtg---aatc-gttaccttctgtgctggct
--------------------ccggcaagtgcacgttggt-ga-----------ctttc--
atctattccc---aac----ac----cctt-gtgaacctttggcctc-------------
-------tt-gctagccccggc--tggcagagga--------------------------
-------tttt-tatacacagact---cgaatgtaatgaa--aa--acgtc-ttgttgtg
cgcaa-gcac-----ga---atgtacaactttcaacaacggatctcttggctctcgcatc
gatgaagaacgcagcgaaatgcgataagtaatgtgaattgcagaattcagtgaatcatcg
aatctttgaacgcaccttgcaccctttgg--tattcc-gaagggtatgctcgtttgagtg
tca-ttgtact-ctcacacttctga--ttcc---ttt--tgggat-ttgggag--cggtg
gac-ttgggtg---ttgctgc------ttta-gttgtggctcacctcaaataagttag-t
gcaact-ctt-ggttgga-cata-----------------gtacggcgtgat-aagtg--
-tcttcgccggcgcc---tccttgca----------a---g-gagggtggccgatc--g-
-ggagctctg-tgc-ttc--aaa----ccgtc-t-------tc----ggac-ac------
--------tc-t---ttgacaa------------------------
>ASV31__
------------------------------------------------------------
------------------------------------------------------------
------------------------------------------------------------
------------------------------------------------------------
------------------------------------------------------------
------------------------------------------------------------
------------------------------------------------------------
------------------------------------------------------------
------------------------------------------------------------
------------------------------------------------------------
------------------------------------------------------------
------------------------------------------------------------
------------------------------------------------------------
------------------------------------------------------------
------------------------------------------------------------
------------------------------------------------------------
------------------------------------------------------------
-----------------------------------ctacccgctgaacttaagcatatca
ataagcggaggaaaagaaactaa-caaggattcccctagtaacggc-ga----gtgaaga
gggaagag----ctcaaatttt--gaatctggc-acc-tttggt-gtccgag-ttgtaat
ctagagaagtg-ctttctgtggcggaccgtgcacaagtctcctggaatggagt-gtcata
gagggtgagaatcccgtatatggcacggactcccgttgc-tc-tgtgaaacactctcaac
gagtcgagttgtttgggaatgcagctccaaatgggtggtaaatgccatctaaagctaaat
attggcgagagaccgatagcgaacaagtaccgtgagggaaagatgaaaagcactttggaa
agagagt-gaaacagtacgtgaaattgttgaaagggaaacacttgaagtcagtcatgccc
-tttgggattcggccttgctt-------ctgcttggtttacttcctattgggtgggtcaa
ca-tcagtttcggtcagaggaaaaaggcttgg-ggaaggtggcagcatt-gcgctgtg-t
tatagccccttgttgtatactttga-ctgggactgaggaccgcagcgtgcctt-tacggc
cgggg---ctttgccca----cgtacacgcttaggatgttggcataatggctttaagtga
cccgtcttgaaacacggaccaaggagtctaacatgtgcgcgagtgtttgagtgtcaaact
cagacgcgaaatgaaagtgaaaagttgggaacactta-tgtgtgcaccgacgcccggagc
tgaccttctgtgacgcatctgcggtagagcgtatatgttgggacccgaaagatggtgaac
tatgcctgaatagggtgaagccagaggaaactctggtggaggctcgtagcgat-------
------------------------ttgattttg---attt-gttaccttctgtgctggct
--------------------ccggcatgtgcacgttggt-aa-----------ctttc--
atg------c---aat----cc--cctttt-gtgaacctttggcctc-------------
-------aa-gccggccttggc--tggctgagga--------------------------
--------ttt---tacacaaact---tgaatgtaaca-g--aa-ag-aaa-ttgttgtg
cgcaa-gcac-----ta---atgtacaactttcaacaacggatctcttggctctcgcatc
gatgaagaacgcagcgaaatgcgataagtaatgtgaattgcagaattcagtgaatcatcg
aatctttgaacgcaccttgcacccattgg--cattcc-aaagggtatgctcgtttgagtg
tca-ttgtacc-ctcacactctaat--tcat---------------tttggag--aagtg
gac-ttgggtg---ttgccgc------tttg-c-tgtggctcatcttaaatatgctag-t
gcaact-cgt-ggttgga-tata-----------------gtacagcgtgat-aagta--
-ccctcgctggcgcc---tcat---g----------a---a-gagggtgtccgatt--a-
-caagctctg-tgc-ttc--aaa----cggtc-ccg---tctg----ggac-aa------
--------tc-t---ctgacaa------------------------
>TUB_020005__
------------------------------------------------------------
------------------------------------------------------------
------------------------------------------------------------
------------------------------------------------------------
------------------------------------------------------------
------------------------------------------------------------
------------------------------------------------------------
------------------------------------------------------------
------------------------------------------------------------
------------------------------------------------------------
------------------------------------------------------------
------------------------------------------------------------
------------------------------------------------------------
------------------------------------------------------------
------------------------------------------------------------
------------------------------------------------------------
------------------------------------------------------------
-------------------------------------acccgctgaacttaagcatatca
ataagcggaggaaaagaaactaa-caaggattcccctagtaacggc-ga----gtgaaga
gggaagag----ctcaaatttt--gaatctggc-gtc-tctggc-gtccgaa-ttgtaat
ctagagaagtg-ttttccgtgacggaccgtgcataagtctcctggaatggagc-gtcata
gagggtgagaatcccgtatatggcatggactcccgttgc-tc-tgtgatacactctcgac
gagtcgagttgtttgggaatgcagctccaaatgggtggtaaatgccatctaaagctaaat
attggcgagagaccgatagcgaacaagtaccgtgagggaaagatgaaaagcactttggaa
agagagt-gaaacagtacgtgaaattgttgaaagggaaacgcttgaagtcagtcgcgccg
-ttcaggattcagccttgctt-------ctgctcggtttacttcctgttgggtgggtcaa
ca-tcagttttgatcggaggagaaaggcttgg-ggaaggtagcagcatttatgctgtg-t
tatagccccttgttgtatact---------------------------------------
------------------------------------------------------------
------------------------------------------------------------
------------------------------------------------------------
------------------------------------------------------------
-----------------------------------------------------tccgt-a
ggtgaacctgcggaaggatcattattgattgcg---aatc-gttgtcttcagtgctggcc
agc----------------tctggcaagtgcacgttggc-gg----------cytttc--
atc------c---aat----ac----ccct-gtgaacctttggcctc-------------
-------tt-gctggctttggc--tggcagagga--------------------------
-------tttt-t-tacacccgct---cgaatgtaatg-a--aa----tta-ttgttgtg
cgcaa-gcac-----ta---ctgtacaactttcaacaacggatctcttggctctcgcatc
gatgaagaacgcagcgaaatgcgataagtaatgtgaattgcagaattcagtgaatcatcg
aatctttgaacgcaccttgcaccctttgg--cattcc-gaagggtatgctcgtttgagtg
tca-ttgtact-ctcacacttctga---tct---tt---tgggtc---gggag--cggtg
gac-ttgggtg---ttgctrc------ttta-c-tgtggctcacctcaaatgcattag-t
gcaact-ctt-ggttgga-cata-----------------gtacggcgtgat-aagta--
-tcttcgccggcacc---tcgc--------------a---a-gagggtggctgatc--a-
-ggagctctg-tgctttc--caa----ctgtc-t-------tc----agac-aa------
--------ca-a---ctgacaacttgacctcaaatcgagtaggacc
>ASV33__
------------------------------------------------------------
------------------------------------------------------------
------------------------------------------------------------
------------------------------------------------------------
------------------------------------------------------------
------------------------------------------------------------
------------------------------------------------------------
------------------------------------------------------------
------------------------------------------------------------
------------------------------------------------------------
------------------------------------------------------------
------------------------------------------------------------
------------------------------------------------------------
------------------------------------------------------------
------------------------------------------------------------
------------------------------------------------------------
------------------------------------------------------------
-----------------------------------ctacccgctgaacttaagcatatca
ataagcggaggaaaagaaactaa-caaggattcccctagtaacggc-ga----gtgaaga
gggaagag----ctcaaatttt--gaatctggc-gtc-tttggc-gcctgag-ttgtaat
ctagagaagtg-ttttccgtggcggaccgtgcataagtctcctggaacggagc-gtcata
gagggtgagaatcccgtatatggcacggactcccgttgc-tc-tgtgatacactctcgac
gagtcgagttgtttgggaatgcagctccaaatgggtggtaaatgccatctaaagctaaat
attggcgagagaccgatagcgaacaagtaccgtgagggaaagatgaaaagcactttggaa
agagagt-gaaacagtacgtgaaattgttgaaagggaaacgcttgaagtcagtcgcgccc
-tttgggattcagccttgctt-------ctgcttggtttacttcccgatcggtgggtcaa
ca-tcagttttggtcggaggaaaaaggcttgg-ggaaggtggcagcatccgtgctgtg-t
tatagccccttgttgtatacttcga-ctgggactgaggaccgcagcacgccttat--ggc
cgggg---ta-tcccca----cgtacgtgcttaggatgttggcataatggctttaagcga
cccgtcttgaaacacggaccaaggagtctaacatgtgcgcgagtgtttgggtgttaaact
cagacgcgaaatgaaagtgaaaagttgggaacacttg-tgtgtgcaccgacgcccggagc
tgaccttctgtgacgcatctgcggtagagcgtatatgttgggacccgaaagatggtgaac
tatgcctgaatagggtgaagccagaggaaactctggtggaggctcgtagcgat-------
------------------------ttgattttg---aatc-gttgccttctgtgctggct
--------------------tcggcaagtgcacgctggt-ga-----------ctttc--
atc------c---aac----ac----cctt-gtgaacctttggcctc-------------
-------ttaactagcttcggc--tgggagagga--------------------------
-------tttt-tacacacaaacc---cgaatgtaatgaa--aa--a-ctc-tggttgtg
cgcaa-gcac-----ta---atatacaactttcaacaacggatctcttggctctcgcatc
gatgaagaacgcagcgaaatgcgataagtaatgtgaattgcagaattcagtgaatcatcg
aatctttgaacgcaccttgcaccctttgg--cattcc-gaagggtatgctcgtttgagtg
tta-ttgtact-ctcacactctcca--atct---tt---tcgatt---gggag--tggtg
gac-ttgggtg---ttgctgc------ttca-c-tgtggctcacctcaaatgtgttag-t
gcaactgctt-ggttgga-cata-----------------gtacggcatgat-aagta--
-tctttgccggcgcc---tcac--------------a---a-gagggtggccaatt-gg-
-ggagctctg-tgc-ttc--aaa----ctgtc-t-------tt----ggac-aa------
--------tc-t--cctgacaa------------------------
>TUB_020023__
------------------------------------------------------------
------------------------------------------------------------
------------------------------------------------------------
------------------------------------------------------------
------------------------------------------------------------
------------------------------------------------------------
------------------------------------------------------------
------------------------------------------------------------
------------------------------------------------------------
------------------------------------------------------------
------------------------------------------------------------
------------------------------------------------------------
------------------------------------------------------------
------------------------------------------------------------
------------------------------------------------------------
------------------------------------------------------------
------------------------------------------------------------
-------------------------------------acccgctgaacttaagcatatca
ataagcggaggaaaagaaactaa-caaggattcccctagtaacggc-ga----gtgaaga
gggaagag----ctcaaatttt--gaatctggc-gtc-tttggc-gtccgaa-ttgtaat
ctagagaagtg-ttttccgtgacggaccgtgcataagtctcctggaatggagc-gtcatg
gagggtgagaatcccgtatatggcacggactcccgttgc-tc-tgtgatacactctcgac
gagtcgagttgtttgggaatgcagctctaaacgggtggtaaatgccatctaaagctaaat
attggcgagagaccgatagcgaacaagtaccgtgagggaaagatgaaaagcactttggaa
agagagt-gaaacagtacgtgaaattgttgaaagggaaacgcttgaagtcagtcgcgccg
-ttcgggattcagccttgctt-------ctgctcggtttacttcccgttgggtgggtcaa
ca-tcagttttggtcggaggagaaagacttgg-ggaaggtggcagcattcgtgctgtg-t
tatagccccttgttgtatacttcga-ctgggactgaggatcgcagcacgcctt-t--ggc
cgggg---tt-cgccca----cgtacgtgcttaggatgttggcataatggctttaa----
------------------------------------------------------------
------------------------------------------------------------
------------------------------------------------------------
-----------------------------------------------------tccgt-a
ggtgaacctgcggaaggatcattattgattgtg---aatc-gttaccttcagtgctggcc
--------------------ccggcaagtgcacgtgggt-ga-----------ctttc--
atc------c---aat----ac----cctt-gtgaacttctggcctc-------------
-------tt-gctagcttcggc--tggcagagga--------------------------
--------ttt-t-tacacacact---cgaatgtaatg-a--aa--c-cta-ttgttgtg
cgcaa-gcac-----ta---atgtacaactttcaacaacggatctcttggctctcgcatc
gatgaagaacgcagcgaaatgcgataagtaatgtgaattgcagaattcagtgaatcatcg
aatctttgaacgcaccttgcaccctttgg--cattcc-gaagggtatgctcgtttgagtg
tca-ttgtact-ctcacactctcca--atcc---tc---tggatc-cggggag--tggtg
gac-ttgggcg--tctgctgc------ttga-c-tgtggctcgctttaaatggattag-t
gcaact-ctt-ggttgga-cata-----------------gtacggcgtgat-aagtg--
-tcttcgccggcacc---tcgg--------------a---a-gagggtgactgatt--g-
-agagctctg-tgc-ttc--aaa----ctgtc-t-------tc----ggac-aa------
--------tc-t---ctgacaacttgacctcaaatcgagtaggact
>LKH_Obj-97-2__
--------------------------------gatgtttcacgggcaatcaaggttgcaa
ccatatctaatggcctcaagtactcgctcgcgactgggaactggggtgatcaacagcacg
ccatgtcttcgaaagccggtgtttcacaagtgctcaatcgctatactttcgcctccaccc
tctcccatctccgaagatgtaacacccctcttggacgagaaggcaaaatcgcgaagcccc
gccagctacacaacacgcactggggcatggtttgtcccgccgagacgcccgaaggccaag
cgtgtgggcttgtcaagaatcttgcgctcatggcgtgcatctctgtcggctcatactctg
cgccagtcggagagttcttggaygagtggggcctggagtcactcgaggaaaacgcacagg
ccgccacaccttgcacaaaggtct-t-cgtcaacggygtttggatgggtgtgcatcgcga
tccggcggcactcgtacgaacgttgaagaagttgcgacgtaacgaagatctaaatcctga
agtrtcagtcgtgcgagatattcgagagaaggagctgaggatctataccgactctggacg
ggtgtgccgaccrctcttcgtagtcaatgatggcaaactcttgattcagaaggarcatgt
gatgaagattgcg---gagaagc------------agggctatgggtggtccgatctcat
tcatgatggcgttattgagctgcttgacgcggaggaagaggagacggtcatgatttgcat
gagtcctgaagacttggaggccgctcggacccaggctgatacacagtatcatacggagat
cgccgcccctgaccccgcacagcgagtcaaaacagtcatcaaggcgcatgcttggagtca
ttgtgagattcacccaagtatgattttgggtgtttgtgcaagcatcattccgttcccgga
ccataaccaggtgggttttttycccc--ttcgatcg-tagcgatcctctgacggtctgga
cagtcccctcgtaatacttaccaatctgcgatggg-------------------------
---------------------------------------------------------aga
gggaagag----ctcaaatttt--gaatctggc-gtc-tttggc-gtccgag-ttgtaat
ctagagaagtg-ttttccgtgacggaccgtgcataagtctcctggaatggagt-gtcata
gagggtgagaatcccgtacatggcatggactcccgttac-tc-tgcgatacactctcgac
gagtcgagttgtttgggaatgcagctccaaatgggtggtaaatgccatctaaagctaaat
atgggcgagagaccgatagcgaacaagtaccgtgagggaaagatgaaaagcactttggaa
agagagt-gaaacagtacgtgaaattgttgaaagggaaacgcttgaagtcagtcacaccc
-tttgggattcagccttgctt-------ctgctcggtttacttcccgttgggtgggtcaa
ca-tcagtttcagtcggaggagaaagactggg-ggaaggtagcagcattcgtgctgtg-t
tatagacccttgttgtatact---------------------------------------
------------------------------------------------------------
------------------------------------------------------------
------------------------------------------------------------
------------------------------------------------------------
------------------------------------------------------------
------------------------------------------------------------
------------------------------------------------------------
------------------------------------------------------------
------------------------------------------------------------
------------------------------------------------------------
------------------------------------------------------------
------------------------------------------------------------
------------------------------------------------------------
------------------------------------------------------------
------------------------------------------------------------
------------------------------------------------------------
------------------------------------------------------------
------------------------------------------------------------
----------------------------------------------
>Dai_20449_Helvellosebacina_filicata
------------------------------------------------------------
------------------------------------------------------------
------------------------------------------------------------
------------------------------------------------------------
------------------------------------------------------------
------------------------------------------------------------
------------------------------------------------------------
------------------------------------------------------------
------------------------------------------------------------
------------------------------------------------------------
------------------------------------------------------------
------------------------------------------------------------
------------------------------------------------------------
------------------------------------------------------------
------------------------------------------------------------
------------------------------------------------------------
------------------------------------------------------------
------------------------------------------------------------
---cctagcagggagcagactaa-caaggattcccctagtaactgc-ga----gtgaagc
gggaaaag----ctcaaattta--aaatctgatagtc-tttggctgtccgag-ttgtaat
ctagagaagca-ctatccgtgctggaccatgtgtaagtctcctggaatggggc-gtcata
gagggtgagaatcccgtcttcaacatggactaccagtgc-at-tgtgatatgctctcaac
gagtcgagttgtttgggaatgcagctctaaatgggtggtaaattccatctaaagctaaat
attggcgagagaccgatagcgaacaagtaccgtgagggaaagatgaaaagaactttggaa
agagagt-taaacagtacgtgaaattgttgaaagggaaacgcttaaagtcagtcgcattg
-gtcagggatcaaccttgctt-------ttgcttggtgtattttctgattaatgggtcag
ca-tcaattttgatcagtggaaaaaggctgag-ggaatgtggcatcttt--tgatgtg-t
tatagctctctgtcatatacattgg-ttgggattgaggaccgcagcgcgcctt-tacggc
cgggg---ct-tgccca----cgtacgcgcttaggatgttggcaaaatggctttaattga
cccgtcttgaaacacggaccaaggagtctaacatgtgcgcgagtgtttgggtgttaaact
cagacgcgaaatgaaagtgaaatgttgggaacatgtaatgtgtgcaccgacgcccggagc
tgaccttttgtgacgcatctgcggtagagcgcatatgttgggacccgaaagatggtgaac
tatgcctgaatagggtgaagccagaggaaactctggtggaggctcgtagcgat------g
cgcaagcgactgcgaaggtcattagtgatgtta--aattgtcttacctccagtgctggct
tggct-----------ctctcttgcatgtgcacgttgggcgggcatat----ttatct--
atc------c---aac----ac--cctttt-gtgaacctctggcct--------------
-------tt-actggcttcggc--cggtagagga--------------------------
-------attt-t-tacacccaca---cgaatgtaatg-a--ga-ta-gtc-ttgttgtg
caata-gcactaca-aa---aaatacaactttcaacaacggatctcttggctctcgcatc
gatgaagaacgcagcgaaatgcgataagtaatgtgaattgcagaattcagtgaatcatcg
aatctttgaacgcaccttgcaccctttgg--tattcc-gaagggtatgctcgtttgagtg
tca-ttatact-ctcacactctctctgatta----t---tttattagagcgag--cggtg
gac-ttggatg---ctgcctg-gaa--cttactgtcaggctcatctcaaatgagttag-t
acgact-gct-agttaaa-cata-----------------gtacggcgtgat-aacat-a
accctcgctg-tttt-------------------------------acgtctgatt--a-
-ggagc-ctg-tgc-ttc--caa----ccgtc-c-------tc----ggac-aa------
--------tg-a---ctgataacttgacctcaaatcgagtaggact
>TUB_20035_Sebacina_flagelliformis
------------------------------------------------------------
------------------------------------------------------------
------------------------------------------------------------
------------------------------------------------------------
------------------------------------------------------------
------------------------------------------------------------
------------------------------------------------------------
------------------------------------------------------------
------------------------------------------------------------
------------------------------------------------------------
------------------------------------------------------------
------------------------------------------------------------
------------------------------------------------------------
------------------------------------------------------------
------------------------------------------------------------
------------------------------------------------------------
------------------------------------------------------------
-----------------------------------------gctgaacttaagcatatca
ataagcggaggaaaagaaactaa-caaggattcccctagtaacggc-ga----gtgaaga
gggaagag----ctcaaatttt--gaatctggc-acc-tttggt-gtccgaa-ttgtaat
ctagagaagtg-ttttccgtggcggaccgtgcataagtctcctggaatggagc-gtcata
gagggtgagaatcccgtatatggcatggactcccgttgc-tc-tgtgatacactctcgac
gagtcgagttgtttgggaatgcagctctaaatgggtggtaaatgccatctaaagctaaat
attggcgagagaccgatagcgaacaagtaccgtgagggaaagatgaaaagcactttggaa
agagagt-gaaacagtacgtgaaattgttgaaagggaaacgcttgaagtcagtcgcgccg
-ttcgggattcagccttgctt-------ctgctcggtttacttcccgttgggtgggtcaa
ca-tcagtttcggtcggaggagaaagacttgg-ggaaggtagcagcattcgtgctgtg-t
tatagccccttgttgtatacttcga-ttgggactgaggaccgcagcacgcctt-t--ggc
cgggg---tt-cgccca----cgtacgtgcttaggatgttggcataatggctttaagcga
cccgtcttga--------------------------------------------------
------------------------------------------------------------
------------------------------------------------------------
-----------------------------------------------------tccgt-a
ggtgaacctgcggaaggatcattattgactgtg---aatc-gttgcctccagtgctggct
--------------------ccggcaagtgcacgttggt-ga-----------ctttc--
atc------c---aac----ac-----cct-gtgaacctttggcctc-------------
-------tt-gctagcttcggc--tggcagagga--------------------------
--------ttt-t-tacacccact---cgaatgtaatg-a--aa----tta-ttgtcgtg
cgcaa-gcac-----tt---atgtacaactttcaacaacggatctcttggctctcgcatc
gatgaagaacgcagcgaaatgcgataagtaatgtgaattgcagaattcagtgaatcatcg
aatctttgaacgcaccttgcaccctttgg--cattcc-gaagggtatgctcgtttgagtg
tca-ttgtact-ctcacacttctca---tcc---tt---tggatt---tggag--cggtg
gac-ttgggtg---ttgctac------tttc-t-ggtggctcacctctaatgcattag-t
gcaact-cca-ggttggaccata-----------------gtacggcgtgat-aagtg--
-tcttcgccggcacc---tcgc--------------g---a-gagggtggctgaty--g-
-ggagctctg-tgctttc--aaa----ccgtc-c-------ttgcaaggac-aa------
--------tg-a---ctgacaacttgacctcaaatcgagtaggact
>rtOTU_17_OM236623__
------------------------------------------------------------
------------------------------------------------------------
------------------------------------------------------------
------------------------------------------------------------
------------------------------------------------------------
------------------------------------------------------------
------------------------------------------------------------
------------------------------------------------------------
------------------------------------------------------------
------------------------------------------------------------
------------------------------------------------------------
------------------------------------------------------------
------------------------------------------------------------
------------------------------------------------------------
------------------------------------------------------------
------------------------------------------------------------
------------------------------------------------------------
------------------------------------------------------------
------------------------------------------------------------
------------------------------------------------------------
------------------------------------------------------------
------------------------------------------------------------
------------------------------------------------------------
------------------------------------------------------------
------------------------------------------------------------
------------------------------------------------------------
------------------------------------------------------------
------------------------------------------------------------
------------------------------------------------------------
------------------------------------------------------------
------------------------------------------------------------
------------------------------------------------------------
-----------------------------------------------------tccgt-a
ggtgaacctgcggaaggatcattagtgattgtg---aatc-gttaccttcagtgctggct
ggt--------------tctccagcaagtgcacgttggt-ga-----------ctttc--
atc------c-a-aat----ac----cctt-gtgaacctttggcctc-------------
-------tt-gctggcttcggc--tgacagagga--------------------------
--------ttt-tacacaccaact---cgaatgtaatg-a--aa--a-cta-ctgttgtg
cgcaa-gcac-----ta---atgtacaactttcaacaacggatctcttggctctcgcatc
gatgaagaacgcagcgaaatgcgataagtaatgtgaattgcagaattcagtgaatcatcg
aatctttgaacgcaccttgcaccctttgg--tattcc-gaagggtatgctcgtttgagtg
tca-ttgtact-ctcacactctctg--atcc---tt---tggatt---gggag--tggtg
gac-ttgggtg---ttgctgt------tact-g-tgcggctcacctcaaatgcattag-t
gcaact-cct-gattgga-cata-----------------gtacggcgtgat-aagtg--
-tcttcgccggcgcc---ttga--------------a---a-gagggtggctgatt--g-
-ggagctctg-tgc-ctcttaaa----ctgtc-t-------tt----ggac-ac------
--------tt-t---ctgacaac-----------------------
>TUB_20022_Sebacina_cystidiata
------------------------------------------------------------
------------------------------------------------------------
------------------------------------------------------------
------------------------------------------------------------
------------------------------------------------------------
------------------------------------------------------------
------------------------------------------------------------
------------------------------------------------------------
------------------------------------------------------------
------------------------------------------------------------
------------------------------------------------------------
------------------------------------------------------------
------------------------------------------------------------
------------------------------------------------------------
------------------------------------------------------------
------------------------------------------------------------
------------------------------------------------------------
-----------------------------------------gctgaacttaagcatatca
ataagcggaggaaaagaaactaa-caaggattcccctagtaacggc-ga----gtgaaga
gggaagag----ctcaaatttt--gaatctggc-gtc-tttggc-gtccgaa-ttgtaat
ctagagaagtg-ttttccgtaatggaccgtgcacaagtctcctggaatggagc-gtcata
gagggtgagaatcccgtatatggcacggactaccgttgc-tc-tgtgatacactctcaac
gagtcgagttgtttgggaatgcagctccaaatgggtggtaaatgccatctaaagctaaat
attggcgagagaccgatagcgaacaagtaccgtgagggaaagatgaaaagcactttggaa
agagagt-gaaacagtacgtgaaattgttgaaagggaaacgcttgaagtcagtcgcgccg
-ttcgggattcagccttgctt-------ctgcttggtttacttcccgttgggtgggtcaa
ca-tcagttttggtcggaggagaaaggcccgt-ggaaggtagcagcttt---gctgtg-t
tatagccacttgttgtatacttcga-ctgggactgaggatcgcagcacgcctt-t--ggc
cgggg--ctt-tgccca----cgt------------------------------------
------------------------------------------------------------
------------------------------------------------------------
------------------------------------------------------------
-----------------------------------------------------tccgt-a
ggtgaacctgcggaaggatcattagtgattttg---aatc-gttgccttcagtgctggct
cc------------------tgagcaagtgcacgttggt-ga-----------ctttc--
atc------c---att---------accct-gtgcacctttggcctc-------------
-------tt-gttggcttcggc--tgacggagga--------------------------
--------ttt-tacacataaact---cgaatgtaatg-a--aa--a-cta-ctgtcgtg
cgcaa-gcac-----ta---atgtacaactttcaacaacggatctcttggctctcgcatc
gatgaagaacgcagcgaaatgcgataagtaatgtgaattgcagaattcagtgaatcatcg
aatctttgaacgcaccttgcaccctttgg--tattcc-gaagggtatgctcgtttgagtg
tca-ttgtact-ctcacactcccta--atgg---ct---tgcatt---aggag--tggtg
gac-ttgggtg---ttgctgc------ttca-c-ggtggctcacctgaaatgcattag-t
gcacct-cct-ggttgga-cata-----------------gtacggcgtgat-aagtg--
-tcttcgccggcgcc---tcga--------------a---a-gagggtggccgatt--g-
-ggagctctg-ggc-ttc--taa----ctgtc-t-------ta----ggac-ac------
--------tc-t---ctgacaacttgacctcaaatcgagtaggact
>AF384860_Chaetospermum_sp
------------------------------------------------------------
------------------------------------------------------------
------------------------------------------------------------
------------------------------------------------------------
------------------------------------------------------------
------------------------------------------------------------
------------------------------------------------------------
------------------------------------------------------------
------------------------------------------------------------
------------------------------------------------------------
------------------------------------------------------------
------------------------------------------------------------
------------------------------------------------------------
------------------------------------------------------------
------------------------------------------------------------
------------------------------------------------------------
------------------------------------------------------------
-------------------------------------acccgctgaacttaagcatatca
ataagcggaggaaaagaaactaa-caaggattcccctagtaacggc-ga----gtgaaga
gggaagag----ctcaaatttt--gaatctggc-gtc-ttcggc-gtccgag-ttgtaat
ctaaagaagtg-ttttccgcgatggaccgtgcacaagtctcctggaacggtgc-gtcata
gagggtgagaatcccgtttatggcacggactaccattgc-tc-tgtgatacactctcgac
gagtcgagttgtttgggaatgcagctcaaaatgggtggtaaattccatctaaagctaaat
attggcgagagaccgatagcgaacaagtaccgtgagggaaagatgaaaagcactttggaa
agagagt-gaaacagtacgtgaaattgttgaaagggaaacgcttgaagtcagtcgcgctc
-atttggattcatcctggctt-------ttgcctggtttacttccttgtgggcgggtcaa
cg-tcagttttgaccggaggaaaaagccttagagaaatgtggcag----cttgctgtg-t
tatagtctcttagtgtatacttcgg-ttgggactgaggaccgcagcgcgccttac--ggc
cgggg---tt-cgccca----cgtacgcgcttaggatgtgg-------------------
------------------------------------------------------------
------------------------------------------------------------
------------------------------------------------------------
-----------------------------------------------------tccgt-a
ggtgaacctgcggaaggatcattaatgaaattg--aaacg-cctttcggtcgtgctggct
--------------------tttgcaagtgcacaccgtc-tg-----------gtttc--
atc------c---aac----ac----cctt-gtgcacctttggcctc-------------
-------gc-gttgta-------atgacgcgggg--------------------------
-------atct-t-tacacaaact---cgtatgtaaca-g--aa-tg-taa-atctagtg
cgtaa-gcacg----aa---atgtacaactttcaacaacggatctcttggctctcgcatc
gatgaagaacgcagcgaaatgcgataagtaatgtgaattgcagaattcagtgaatcatcg
aatctttgaacgcaccttgcaccctttgg--tattcc-gaagggtatgcccgtttgagtg
tca-ttgtaat-ctcacacccctag--attt-----------att-cgaaggg--cggtg
gac-ttggacg---ctgctgc------gtta---agcggctcgtcttaaatgcattag-t
gcaact-ttc-ggttgga-cata-----------------gtacagcgtgat-aagta--
-tcttcgctggctct---cctc--------------a---c-ggaggtgttcgaac-gt-
-taagctctg-tgc-ttc--taa----tcgtc-c-------ct-cgtggactaagc----
--ttcggcttat---ttgacaacttgacctcaaatcgggtaggact
>ASV12__
------------------------------------------------------------
------------------------------------------------------------
------------------------------------------------------------
------------------------------------------------------------
------------------------------------------------------------
------------------------------------------------------------
------------------------------------------------------------
------------------------------------------------------------
------------------------------------------------------------
------------------------------------------------------------
------------------------------------------------------------
------------------------------------------------------------
------------------------------------------------------------
------------------------------------------------------------
------------------------------------------------------------
------------------------------------------------------------
------------------------------------------------------------
-----------------------------------ctacccgctgaacttaagcatatca
ataagcggaggaaaagaaactaa-caaggattcccctagtaacggc-ga----gtgaaga
gggaagag----ctcaaatttt--gaatctggc-gtc-ttcggc-gcctgag-ttgtaat
ctagagaagtg-ttttccgtggcggaccgtgcataagtctcctggaacggagc-gtcata
gagggtgagaatcccgtatatggcacggactcccgttgc-tc-tgtgatacactctcgac
gagtcgagttgtttgggaatgcagctccaaatgggtggtaaatgccatctaaagctaaat
attggcgagagaccgatagcgaacaagtaccgtgagggaaagatgaaaagcactttggaa
agagagt-gaaacagtacgtgaaattgttgaaagggaaacgcttgaagtcagtcgcgccc
-tttgggattcagccttgctt-------ctgcttggtttacttcccgatcggtgggtcaa
ca-tcagttttggtcggaggaaaaaggcttgg-ggaaggtggcagcatccgtgctgtg-t
tatagccccttgttgtatacttcga-ctgggactgaggaccgcagcacgccttat--ggc
cgggg---ta-tcccca----cgtacgtgcttaggatgttggcataatggctttaagcga
cccgtcttgaaacacggaccaaggagtctaacatgtgcgcgagtgtttgggtgttaaact
cagacgcgaaatgaaagtgaaaagttgggaacacttg-tgtgtgcaccgacgcccggagc
tgaccttctgtgacgcatctgcggtagagcgtatatgttgggacccgaaagatggtgaac
tatgcctgaatagggtgaagccagaggaaactctggtggaggctcgtagcgat-------
------------------------ttgattttg---aatc-gttgccttctgtgctggct
--------------------tcggcaagtgcacgctggt-ga-----------ctttc--
atc------c---aac----ac----cctt-gtgaacctttggcctc-------------
-------ttaactagcttcggc--tgggagagga--------------------------
-------tttt-tacacacaaacc---cgaatgtaatgaa--aa--a-ctc-tggttgtg
cgcaa-gcac-----ta---atatacaactttcaacaacggatctcttggctctcgcatc
gatgaagaacgcagcgaaatgcgataagtaatgtgaattgcagaattcagtgaatcatcg
aatctttgaacgcaccttgcaccctttgg--cattcc-gaagggtatgctcgtttgagtg
tta-ttgtact-ctcacactctcca--atct---tt---tcgatt---gggag--tggtg
gac-ttgggtg---ttgctgc------ttca-c-tgtggctcacctcaaatgtgttag-t
gcaactgctt-ggttgga-cata-----------------gtacggcatgat-aagta--
-tctttgccggcgcc---tcac--------------a---a-gagggtggccaatt-gg-
-ggagctctg-tgc-ttc--aaa----ctgtc-t-------tt----ggac-aa------
--------tc-t--cctgacaa------------------------
>SFC20231005-01__
------------------------------------------------------------
------------------------------------------------------------
------------------------------------------------------------
------------------------------------------------------------
------------------------------------------------------------
------------------------------------------------------------
------------------------------------------------------------
----------------caaagtct-a-agtcaatggtgtttggatgggtgtgcaccgcga
cccagcggcactcgtacgaacgttgaagaaactgcggcgcaatgaggatctaaaccctga
agtgtcagtcgtgcgggatattcgagagaaggagctgaggatctataccgactctggacg
ggtgtgccggccgctcttcgtagtcaatgatggcaagcttttgattcagaaagatcatgt
gatgaagattgcg---gagaaac------------agggctatgggtggtccgatctcat
tcatgatggcgttattgagctgcttgatgcggaggaagaggagacggtcatgatttgcat
gagtcctgaggacttggaggccgctcggacccaggtcgatacacaatatcacacagaggt
cgctgcccccgaccctgcacagcgagtcaaaacggtcatcaaggcgcatgcttggagtca
ttgcgagattcatccaagtatgatcttgggtgtttgcgcgagcatcattccgttcccaga
tcacaaccaggtaagctactcccccc--tccgtccg-taccaatcctctgacagttcggg
cagtcccctcgtaacacttaccaatccgcgatggg-------------------------
------------------------------------tagtaacggc-ga----gtgaaga
gggaagag----ctcaaatttt--gaatctggc-gtc-tttggc-gtccgaa-ttgtaat
ctagagaagtg-ttttccgtaatggaccgtgcacaagtctcctggaatggagc-gtcata
gagggtgagaatcccgtatatggcacggactgccgttgc-tc-tgcgatacactctcgac
gagtcgagttgtttgggaatgcagctccaaatgggtggtaaatgccatctaaagctaaat
attggcgagagaccgatagcgaacaagtaccgtgagggaaagatgaaaagcactttggaa
agagagt-gaaacagtacgtgaaattgttgaaagggaaacgcttgaagtcagtcgcgccg
-ttcgggattcagccttgctt-------ctgcttggtttacttcccgttgggtgggtcaa
ca-tcagttttggtcggaggagaaaggcttgt-ggaaggtagcagcttcctagctgtg-t
tatagccacttgttgtatact---------------------------------------
------------------------------------------------------------
------------------------------------------------------------
------------------------------------------------------------
------------------------------------------------------------
------------------------------------------------------------
----------tgcggagacatttagtgactgta---gatc-gttgcctttggtgctggct
ggctg----------cagagcaagcaagtgcacattggt-ga-----------ctttc--
atc------c---aat----ac----cctt-gtgaaccattggcctc-------------
-------tt-gttggcttcggc--tgacggaggaat------------------------
-----tttttt-tacacattaacc---cgaatgtaatg-agaaa--a-cta-ctgttgtg
cgcaa-gcacg----ta---atgtacaactttcaacaacggatctcttggctctcgcatc
gatgaagaacgcagcgaaatgcgataagtaatgtgaattgcagaattcagtgaatcatcg
aatctttgaacgcaccttgcaccctttgg--tattcc-gaagggtatgctcgtttgagtg
tca-ttgtact-ctcacactctcta--atgc---tg---ttgcat-taggaag--tggtg
gac-ttgggtg---ttgctgc------tcca-c-ggtggctcacctcaaatgcattag-t
gcaact-cct-ggttgga-cata-----------------gtacggcgtgat-aagtg--
-tcttcgccggcacc---tctt---t----------c---a-gagggtggctgatt--g-
-ggagctctg-tgc-ttc--aaa----ctgtc-t-------ta----ggac-ac------
--------tc-t---ctgacaacttgacctcaaatcgagta-----
>MN595219_Serendipita_restingae
------------------------------------------------------------
------------------------------------------------------------
------------------------------------------------------------
------------------------------------------------------------
------------------------------------------------------------
------------------------------------------------------------
------------------------------------------------------------
------------------------------------------------------------
------------------------------------------------------------
------------------------------------------------------------
------------------------------------------------------------
------------------------------------------------------------
------------------------------------------------------------
------------------------------------------------------------
------------------------------------------------------------
------------------------------------------------------------
------------------------------------------------------------
-------------------------------------acccgctgaacttaagcatatca
ataagcggaggaaaagaaactaa-caaggattcccctagtaacggc-ga----gtgaaga
gggaaaag----ctcaaatttt--gaatctgtc-gtc-tttggc-gaccgag-ttgtaat
ctagagaagtg-tttt-cgccttggaccacgcataaattccctggaatggggt-gtcata
gagggtgagaatcccgtttgtggtgtggactgccttggc-tc-tacgatacactctcaac
gagtcgagttgtttgggaatgcagctcaaaatgggtggtaaattccatctaaagctaaat
attggcgagagaccgatagcgaacaagtaccgtgagggaaagatgaaaagcactttggaa
agagagt-gaaacagtacgtgaaattgttgaaagggaagcgtttgaagtcagtcgcgtcg
-tctgggactcagcctggctt-------ctgcctggtgtacttcccagtcgacgggtcag
cg-tcagtttcgaccgagggagaaaggcttgg-ggaatgtggc----tcctcggagtg-t
tatagccccttgttgtatgtcttgg-ttgggactgaggatcgcagcgcgccttat--ggc
cgggg---tt-cgcgcc-ctcggtacgcgcttaggatgctggcgtaatggctttaagcga
cccgtc------------------------------------------------------
------------------------------------------------------------
------------------------------------------------------------
-----------------------------------------------------tccgt-a
ggtgaacctgcggaaggatcattagtgaaatca---caag-tcggtcgtctgtgctggtg
ga------------------aacacatgtgcacgtcggc--------------tgcaa--
atc----------cac----ac----acct-gtgcacctttgactgtga-ggtccgcttg
-------tc------ttttgac--gagcagctggtcgacgatttggttcgaccggggtct
catggt-attt-t-tacacactct----gaatgtaaag-g--aa----tgt-ctattgtg
cgtaacgcat-----ac---aataacaactttcaacaacggatctcttggctctcgcatc
gatgaagaacgcagcgaaatgcgataagtaatgtgaattgcagaattcagtgaatcatcg
aatctttgaacgcaccttgcaccctttgg--tattcc-gaagggtacgcccgtttgagtg
tca-ttgtaat-ctcacctccacgg--cttt-------------tgtcgtacg--aagtg
gac-ttgggca---atgtcgt------gtaa-c-gacgactggcctgaaagagatgag-t
gtaccc-tgc-tgttgca-gcgt-----------------cttcagtgtgat-aagca--
-tcttcactgatcaa-agttcctt-t----------g---ggacacgcatacgacg----
-tgggctctg-cgc-ttc--gaa----ccgtc-c-------tc----ggac-aa------
--------gc-t---ctgacaatttgatctcaaatcgggtgggact
>SFC20230908-06__
------------------------------------------------------------
------------------------------------------------------------
------------------------------------------------------------
------------------------------------------------------------
------------------------------------------------------------
------------------------------------------------------------
------------------------------------------------------------
----------------------------------------------ggtgtgcatcgcga
tccggctgcactcgtacgaacattgaagaagttgcgacgcaatgaggatttaaatcctga
agtgtcagtcgtgcgagatattcgggagaaggagctaaggatctataccgactctggacg
ggtgtgccgaccgctcttcgtagtcaatgatggcaggctcttgattcagaaggaacatgt
gatgaagattgcg---gagaagc------------agggctatgggtggtcagatctcat
tcatgatggcgttgttgagctgcttgatgcggaggaagaggagacagtcatgatttgtat
gagccctgaggacttggaggccgctcgaacccaagccgatacacagtaccatacggagat
cgctgcccctgaccccgcacagcgggtcaaaacagtcatcaaggcacatgcctggagcca
ttgcgagattcatccaagtatgatcttgggtgtttgcgcgagcatcattccttttccaga
tcacaaccaagtaagctgctctccct-ctccgtcgg-cgacga-----------------
------------------------------------------------------------
-----------------------------attcccctagtaacggc-ga----gtgaaga
gggatgag----ctcaaatttt--gaatctggc-gtc-tttggc-gtccgag-ttgtaat
ctaaagaagtg-ttttccgtgacggaccgtgcataagtctcctggaatggagc-gtcata
gagggtgagaatcccgtatatggcacggactcccgttacttc-tgtgatacactctcaac
gagtcgagttgtttgggaatgcagctccaaatgggtggtaaatgccatctaaagctaaat
attggcgagagaccgatagcgaacaagtaccgtgagggaaagatgaaaagcactttggaa
agagagt-gaaacagtacgtgaaattgttgaaagggaaacgcttgaagtcagtcgcgccc
-tttgggattcagccttgctt-------ctgcttggtttacttccctttgggtgggtcaa
ca-tcagttttggtcggaggagaaaggcctgg-ggaaggtagcaacattcgtgttgtg-t
tatagccccttgttgtatact---------------------------------------
------------------------------------------------------------
------------------------------------------------------------
------------------------------------------------------------
------------------------------------------------------------
------------------------------------------------------------
----------------------tattgattgtg---aatc-gttaccttctgtgctggct
--------------------ccggcaagtgcacgttggt-ga-----------ctttc--
atctattccc---aac----ac----cctt-gtgaacctttggcctc-------------
-------tt-gctagccccggc--tggcagagga--------------------------
-------tttt-tatacacagact---cgaatgtaatgaa--aa--acgtc-ttgttgtg
cgcaa-gcac-----ga---atgtacaactttcaacaacggatctcttggctctcgcatc
gatgaagaacgcagcgaaatgcgataagtaatgtgaattgcagaattcagtgaatcatcg
aatctttgaacgcaccttgcaccctttgg--tattcc-gaagggtatgctcgtttgagtg
tca-ttgtact-ctcacacttctga--ttcc---ttt--tgggat-ttgggag--cggtg
gac-ttgggtg---ttgctgc------ttta-gttgtggctcacctcaaataagttag-t
gcaact-ctt-ggttgga-cata-----------------gtacggcgtgat-aagtg--
-tcttcgccggcgcc---tccttgca----------a---g-gagggtggccgatc--g-
-ggagctctg-tgc-ttc--aaa----ccgtc-t-------tc----ggac-ac------
--------tc-t---ttgacaacttgacctcaaatcgagtaggact
>F1143539__
------------------------------------------------------------
------------------------------------------------------------
------------------------------------------------------------
------------------------------------------------------------
------------------------------------------------------------
------------------------------------------------------------
------------------------------------------------------------
------------------------------------------------------------
------------------------------------------------------------
------------------------------------------------------------
------------------------------------------------------------
------------------------------------------------------------
------------------------------------------------------------
------------------------------------------------------------
------------------------------------------------------------
------------------------------------------------------------
------------------------------------------------------------
------------------------------------------------------------
---------------------------ggattcccctagtaacggc-ga----gtgaaga
gggaagag----ctcaaatttt--gaatctggc-gtc-tttggc-gtccgag-ttgtaat
ctagagaagtg-ttttccgtggcggaccatgcataagtctcctggaatggagt-gtcata
gagggtgagaatcccgtttgtggcatggactaccgttgc-tcttgtgatacactctcaac
gagtcgagttgtttgggaatgcagctctaaatgggtggtaaatgccatctaaagctaaat
attggcgagagaccgatagcgaacaagtaccgtgagggaaagatgaaaagcactttggaa
agagagt-gaaacagtacgtgaaattgttgaaagggaaacgcttgaagtcagtcgcacgc
-ttcgggactcagccttgctt-------ctgcttggtttacttcccgtggggtgggtcaa
cg-tcagttttggtcagagggaaaagactygg-ggaaggtggcagcatgcgtgctgtg-t
tatagccccttgt-----------------------------------------------
------------------------------------------------------------
------------------------------------------------------------
------------------------------------------------------------
------------------------------------------------------------
------------------------------------------------------------
---------------------ttgatgttataa---accc-gtcatcttcagtgctggct
tt------------------cttgcatgtgcacgttggggcggca-------ttattc--
atc-----tc-acaac----cc--catttt-gtgaactcctggcct--------------
-------tt-gctggtttcgac--tggcagagga--------------------------
--------att---tacacaaact---cgaatgtaatg-a--aa----tgc-ttgttgtg
cgtaa-gcactcta-ct---atatacaactttcaacaacggatctcttggctctcgcatc
gatgaagaacgcagcgaaatgcgataagtaatgtgaattgcagaattcagtgaatcatcg
aatctttgaacgcaccttgcaccctttgg--tattcc-aaagggtatgctcgtttgagtg
tca-ttgtact-ctcacactgctcttatttt-----------attgagagaag--tagtg
gac-ttggatg---ttgccgc------ttcaatgtcaggctcatctcaaatcgcttag-t
gtaact-cta-gattgga-cataagtaa--tatgtttactacacagcgtgat-aagta--
-tcctcgctagtgtg---cctccc-a-----agcgcg---g-gagggtgtctaatg-ga-
-cgggctctg-cgc-ttc--aaa----ccgtc-t-------tt----tgacaaa------
--------tc-t---ctgacaag-----------------------
>OTU_86_OM236585__
------------------------------------------------------------
------------------------------------------------------------
------------------------------------------------------------
------------------------------------------------------------
------------------------------------------------------------
------------------------------------------------------------
------------------------------------------------------------
------------------------------------------------------------
------------------------------------------------------------
------------------------------------------------------------
------------------------------------------------------------
------------------------------------------------------------
------------------------------------------------------------
------------------------------------------------------------
------------------------------------------------------------
------------------------------------------------------------
------------------------------------------------------------
------------------------------------------------------------
------------------------------------------------------------
------------------------------------------------------------
------------------------------------------------------------
------------------------------------------------------------
------------------------------------------------------------
------------------------------------------------------------
------------------------------------------------------------
------------------------------------------------------------
------------------------------------------------------------
------------------------------------------------------------
------------------------------------------------------------
------------------------------------------------------------
------------------------------------------------------------
------------------------------------------------------------
------------------------------------------------------------
------------------------------------------------------------
------------------------------------------------------------
------------------------------------------------------------
------------------------------------------------------------
------------------------------------------------------------
-----------------------------------------------tggctctcgcatc
gatgaagaacgcagcgaaatgcgataagtaatgtgaattgcagaattcagtgaatcatcg
aatctttgaacgcaccttgcaccctttgg--tattcc-gaagggtatgctcgtttgagtg
tca-ttgtact-ctcacactctctg--at-------------att-cggggag--cggtg
gac-ttgggtg--gttgctgc------tttc-cttgcggctcaccttaaatgcgtcag-t
gcacct-ctg-ggttgga-cata-----------------gtacggcgtgat-aagtg--
-tcttcgccggcgcc---tcgc--------------a---a-gagggtgaccgatc--g-
-agagctctg-tgctttc--aaaccgtccgtc-t-------tc----ggac-aa------
--------tc-t---ctgacaacttgacctcaaatcgagtaggact
>JPB60535__Sebacina_aureomagnifica
------------------------------------------------------------
------------------------------------------------------------
------------------------------------------------------------
------------------------------------------------------------
------------------------------------------------------------
------------------------------------------------------------
------------------------------------------------------------
------------------------------------------------------------
------------------------------------------------------------
------------------------------------------------------------
------------------------------------------------------------
------------------------------------------------------------
------------------------------------------------------------
------------------------------------------------------------
------------------------------------------------------------
------------------------------------------------------------
------------------------------------------------------------
------------------------------------------------------------
------------------------------------------------------------
------------------------------------------------------------
------------------------------------------------------------
------------------------------------------------------------
------------------------------------------------------------
------------------------------------------------------------
------------------------------------------------------------
------------------------------------------------------------
------------------------------------------------------------
------------------------------------------------------------
------------------------------------------------------------
------------------------------------------------------------
------------------------------------------------------------
------------------------------------------------------------
-----------------------------------------------------ttggtca
attaga-------------cattattgattgtg---aatc-gttacctttggtgctggct
--------------------ctggcatgtgcacattggt-ga-----------ctttc--
atc------c---aat----cc----ccct-gtgaacccttggcctc-------------
-------tc-gctggctttggc--tggtagagga--------------------------
--------ttt-tacacataaact---tgaatgtaatg-a--aa--t-ctg-ttattgtg
tgcaa-gcac-----ta---atgtacaactttcaacaacggatctcttggctctcgcatc
gatgaagaacgcagcgaaatgcgataagtaatgtgaattgcagaattcagtgaatcatcg
aatctttgaacgcaccttgcaccctttgg--tattcc-gaagggtatgctcgtttgagtg
tca-ttgtact-ctcactcttacca--atcc---tt---tggatt-t-ggggg--tggtg
gat-ttgggt----ttgccgc------ttta-c-tgtggctcacctgaaaggcattag-t
gcaact-ctc-agttgga-cata-----------------gaacggcatgat-aagta--
-tcttcgccggcacc---ttgc--------------a---t-gagggtggctgatt--g-
-ggagctctg-tgc-ttc--aaa----ctgtc-t-------tt----ggac-aa------
--------tc-t---ctgacac-ttgacctcaaatcgagtaggact
>TUB_020007__
------------------------------------------------------------
------------------------------------------------------------
------------------------------------------------------------
------------------------------------------------------------
------------------------------------------------------------
------------------------------------------------------------
------------------------------------------------------------
------------------------------------------------------------
------------------------------------------------------------
------------------------------------------------------------
------------------------------------------------------------
------------------------------------------------------------
------------------------------------------------------------
------------------------------------------------------------
------------------------------------------------------------
------------------------------------------------------------
------------------------------------------------------------
-------------------------------------acccgctgaacttaagcatatca
ataagcggaggaaaagaaactaa-caaggattcccctagtaacggc-ga----gtgaaga
gggaatag----ctcaaatttt--gaatctggc-acc-tttggt-gtccgaa-ttgtaat
ctagagaagtg-ttttccgtgacggaccgtgcataagtctcctggaatggagc-gtcata
gagggtgagaatcccgtatatggcatggactcccgttgc-tc-tgtgatacactctcaac
gagtcgagttgtttgggaatgcagctctaaatgggtggtaaatgccatctaaagctaaat
attggcgagagaccgatagcgaacaagtaccgtgagggaaagatgaaaagcactttggaa
agagagt-gaaacagtacgtgaaattgttgaaagggaaacgcttgaagtcagtcgcgccg
-ttcgggattcagccttgctt-------ctgctcggtttacttcccgttgggtgggtcaa
ca-tcagttttggtcggaggagaaagacttgg-ggaaggtagcagcattcgtgctgtg-t
tatagccccttgttgtatact---------------------------------------
------------------------------------------------------------
------------------------------------------------------------
------------------------------------------------------------
------------------------------------------------------------
-----------------------------------------------------tccgt-a
ggtgaacctgcggaaggatcattattgactgtg---aatc-gttgccttcagtgctggct
--------------------ccggcaagtgcacgttggt-ga-----------ctttc--
atc------c---aac----ac----tctt-gtgaacctttggcctc-------------
-------tt-gctggcctcggc--tggcagagga--------------------------
--------ttt-t-tacacccact---cgcatgtaatg-a--aa----tta-ttgtcgtg
cgcaa-gcac-----ta---atgtacaactttcaacaacggatctcttggctctcgcatc
gatgaagaacgcagcgaaatgcgataagtaatgtgaattgcagaattcagtgaatcatcg
aatctttgaacgcaccttgcaccctttgg--cattcc-gaagggtatgctcgtttgagtg
tca-ttgtact-ctcacacttctca---tcc---tt---tggatt---tggag--cggtg
gac-ttgggtg---ttgccgc------ttta-c-ggtggctcacctctaatgcattcg-t
gcaact-ctt-ggttgga-cata-----------------gtacggcgtgat-aagtg--
-tcttcgccggcacc---tcgc--------------a---a-gagggtggctgatt--g-
-agagctctg-tgctttc--aaa----ccgtc-c-------tt----ggac-aa------
--------tg-a---ctgacaacttgacctcaaatcgagtaggact
>TUB_19671_Sebacina_epigaea
--------tgtgctgagactggcagactatttgatgtctcacgagcaatcaaagtcgcca
cyatatctaatggcctcaagtactcgctcgcgaccggaaactggggtgaccagcagcacg
ccatgtcctcgaaagccggtgtttcacaagtgctcaatcgctataccttcgcctctactc
tctcccatctccggcggtgtaatacccctctcgggcgagaaggcaaaattgcgaaacccc
gccagctacacaatacgcactgggggatggtctgccccgctgagacgcccgagggtcaag
cgtgtgggcttgtcaagaatctcgcgctcatggcatgcatctccgtcgggtcgtattctg
cgccagttggagagttcttggacgagtggggcttggagtctctcgaggagaacgcgcagg
cccccacaccctgcacaaaggtct-t-cgtcaatggtgtttggataggtgtacatcgcga
tccggcggcacttgtacgaacgttgaagaagttgcgtcgcaatgaggatctaaaccccga
agtatcagtcgtgcgggatattcgagagaaggagctgaggatctataccgactctggacg
agtgtgccgaccrctcttcgtagtcaatgatggcaaactcttgattcagaaggaacatgt
catgaagatcgcg---gagaagc------------agggctatggttggtccgatctcat
tcatgatggcgttatcgagctgctcgatgcggaggaagaggagacggtcatgatttgcat
gagccctgaggatctggatgccgctcggacgcaggctgatacgcaatatcatacggagat
cgccgcacctgaccccgcacarcgagtcaaaacagtcgtcaaagcacatgcttggagcca
ttgcgagattcatccaagtatgatcctgggtgtttgcgcgagcatcattccattcccaga
tcacaaccag--------------------------------------------------
-----------------------------------------gctgaacttaagcatatca
ataagcggaggaaaagaaactaa-caaggattcccctagtaacggc-ga----gtgaaga
gggaagag----ctcaaatttt--gaatctggc-gtc-tttggc-gtccgaa-ttgtaat
ctagagaagtg-ttttccgtgacggaccgtgcataagtctcctggaatggagt-gtcata
gagggtgagaatcccgtatatggcacggactcccgttgc-tc-tgtgatacactctcgac
gagtcgcgttgtttgggaatgcagcgctaaatgggtggtaaatgccatctaaagctaaat
attggcgagagaccgatagcgaacaagtaccgtgagggaaagatgaaaagcactttggaa
agagagt-gaaacagtacgtgaaattgttgaaagggaaacgcttgaagtcagtcgcgccg
-ttcgggattcagccttgctt-------ctgctcggtttacttcccgttgggtgggtcaa
ca-tcagtttcgatcggaggagaaagacttgg-ggaaggtggcagcattcgtgctgtg-t
tatagccccgtgttgtatacttcg------------------------------------
------------------------------------------------------------
------------------------------------------------------------
------------------------------------------------------------
------------------------------------------------------------
------------------------------------------------------------
------------------------atgattacg---aatg-gttgccgtctgtgctggcc
aga----------------actggcaagtgcacggcggt-gg-----------ctttc--
atc------c---aat----ac----ccct-gtgaacctttggcctc-------------
-------tt-gctagcttcggc--cggcagagga--------------------------
--------att-t-tacacaaact---cgaatgtaatg-a--aa--t-ata-ttgtcgtg
cgcaa-gcac-----ta---atgtacaactttcaacaacggatctcttggctctcgcatc
gatgaagaacgcagcgaaatgcgataagtaatgtgaattgcagaattcagtgaatcatcg
aatctttgaacgcaccttgcaccctttgg--tattcc-gaagggtatgctcgtttgagtg
tca-ttgtact-ctcacactcccga--tctt----------ggtt---gggag--cggtg
gac-ttgggtg---ytgctgc-------tta-c-cgtggctcacctcaaatggattcg-t
gcatct-ctt-ggttgga-cata-----------------gtacggcgtgat-aagtg--
-tcttcgccggcgcc---tcac---t----------t---t-gagggtggccgatc--g-
-ggagctctg-tgc-ttc--taa----ccgtc-c-------tc----ggac-aa------
--------ca-a---ctgacaacttgacctcaaatcgagtaggact
>ASV28__
------------------------------------------------------------
------------------------------------------------------------
------------------------------------------------------------
------------------------------------------------------------
------------------------------------------------------------
------------------------------------------------------------
------------------------------------------------------------
------------------------------------------------------------
------------------------------------------------------------
------------------------------------------------------------
------------------------------------------------------------
------------------------------------------------------------
------------------------------------------------------------
------------------------------------------------------------
------------------------------------------------------------
------------------------------------------------------------
------------------------------------------------------------
-----------------------------------ctacccgctgaacttaagcatatca
ataagcggaggaaaagaaactaa-caaggattcccctagtaacggc-ga----gtgaaga
gggaagag----ctcaaatttt--gaatctggc-acc-tttggt-gtccgag-ttgtaat
ctagagaagtg-cgttctgtggcggaccgtgcacaagtctcctggaatggagc-gtcata
gagggtgagaatcccgtatatggcacggactcccgttgc-tc-tgtgaaacactctccac
gagtcgagttgtttgggaatgcagctccaaatgggtggtaaatgccatctaaagctaaat
attggcgagagaccgatagcgaacaagtaccgtgagggaaagatgaaaagcactttggaa
agagagt-gaaacagtacgtgaaattgttgaaagggaaacacttgaagtcagtcacgccc
-tttaggattcggccttgctt-------ttgcttggtttacttcctgtcgggtgggtcaa
ca-tcagtttcggtcagaggaaaaaggcttgg-ggaaggtggcagcatt-gcgctgtg-t
tatagccccgtgttgtatactttga-ctgggactgaggaccgcagcgtgcctt-cacggc
cgggg---ttatgccca----cgtacacgcttaggatgttggcataatggctttaagtga
cccgtcttgaaacacggaccaaggagtctaacatgtgcgcgagtgtttgagtgtcaaact
caggcgcgaaatgaaagtgaaaggttgggaacactta-tgtgtgcaccgacgcccggagc
tgaccttctgcgacgcatctgcggtagagcgcatatgttgggacccgaaagatggtgaac
tatgcctgaatagggtgaagccagaggaaactctggtggaggctcgtagcgat-------
------------------------ttgattttg---attt-gttaccttctgtgctggct
--------------------ccggcatgtgcacgttggt-ga-----------ctttc--
atg------c---aat----cc--cctttt-gtgaacctttggcctc-------------
-------ac-gccggcttcggc--tggcagagga--------------------------
---------tt---tacacaaact---tgaatgtatca-g--aa-ag-acc-ttgttgtg
cgcaa-gcacgaa--ta---atgtacaactttcaacaacggatctcttggctctcgcatc
gatgaagaacgcagcgaaatgcgataagtaatgtgaattgcagaattcagtgaatcatcg
aatctttgaacgcaccttgcacccattgg--tattcc-aaagggtatgctcgtttgagtg
tca-ttgtact-ctcacactctaat--gcat---------------tttggag--aagtg
gac-ttgggtg---ttgctgc------tttg-t-ggtggctcatcttaaatagggtag-t
gcaact-cct-ggttgga-tata-----------------gtacagcttgat-aagta--
-tcttcgctggcgcc---tcgt---g----------a-aga-gggggtgtccgatt--g-
-ggagctctg-tgc-ttc--aaa----cggtc-tcgtaatctg----ggac-aa------
--------tc-t---ctgacaa------------------------
>ASV19__
------------------------------------------------------------
------------------------------------------------------------
------------------------------------------------------------
------------------------------------------------------------
------------------------------------------------------------
------------------------------------------------------------
------------------------------------------------------------
------------------------------------------------------------
------------------------------------------------------------
------------------------------------------------------------
------------------------------------------------------------
------------------------------------------------------------
------------------------------------------------------------
------------------------------------------------------------
------------------------------------------------------------
------------------------------------------------------------
------------------------------------------------------------
-----------------------------------ctacccgctgaacttaagcatatca
ataagcggaggaaaagaaactaa-caaggattcccctagtaacggc-ga----gtgaaga
gggaagag----ctcaaatttt--gaatctggc-ggc-tttgtc-gtccgaa-ttgtaat
ctagagaagtg-ttttccgtgatggactgtgcacaagtctcctggaatggagc-gtcata
gagggtgagaatcccgtatatggcacagactaccgttgc-cc-tgtgatacactctcgac
gagtcgagttgtttgggaatgcagctctaaatgggtggtaaatgccatctaaagctaaat
attggcgagagaccgatagcgaacaagtaccgtgagggaaagatgaaaagcactttggaa
agagagt-gaaacagtacgtgaaattgttgaaagggaaacgcttgaagtcagtcgcaccg
-ttcgggattcagccttgctt-------ctgctcggtttacttcctgttcagtgggtcaa
ca-tcagttttggtcggaggagaaaggcttgg-ggaaggtggcagcattcgtgctgtg-t
tatagccccgtgttgtatacttcga-ctgggactgaggaccgcagcacgcctc-t--ggc
cgggg---tt-cgccca----cgtacgtgcttaggatgttggcataatggctttaagcga
cccgtcttgaaacacggaccaaggagtctaacatgtgcgcgagtgtttgggtgttaaact
cggacgcgaaatgaaagtgaaaagttgggaacactta-tgtgtgcaccgacgcccggagc
tgaccttctgtgacgcatctgcggtagagcgtatatgttgggacccgaaagatggtgaac
tatgcctgaatagggtgaagccagaggaaactctggtggaggctcgtagcgat-------
------------------------atgattgcg---aatg-cccaccttcagtgctggct
ctc--------------tccagagcaagtgcacgttggt-gg-----------ctttc--
ctc------c---aat----tccacaccct-gtgaacctttggcctc-------------
-------tt-gctagcctcggc--tggcagagga--------------------------
--------ttt---tacacatact---cgaatgtaatg-a--aa--attta-ttgttgtg
cgcaa-gcac-----ta---atatacaactttcaacaacggatctcttggctctcgcatc
gatgaagaacgcagcgaaatgcgataagtaatgtgaattgcagaattcagtgaatcatcg
aatctttgaacgcaccttgcaccctttgg--aattcc-aaagggtatgctcgtttgagtg
tca-ttgtact-ctcacactctccg--atcc---tt---tggatt--agggag--cggtg
gac-ttgggtg--cttgctgc------tttc-ctggtggctcacctcaaatgcgtcag-t
gcatct-ctc-gattgta-cata-----------------gtacggcgtgat-aagtg--
-tcttcgccggcacc---tcgt--------------a---a-gagggtggccaatt--g-
-ggagctctg-tgctttc--aaa----ccgtc-t-------tc----ggac-aa------
--------tc-t---ctgacaa------------------------
>GG_23605_Tremelloscypha_gelatinosa
------------------------------------------------------------
------------------------------------------------------------
------------------------------------------------------------
------------------------------------------------------------
------------------------------------------------------------
------------------------------------------------------------
------------------------------------------------------------
------------------------------------------------------------
------------------------------------------------------------
------------------------------------------------------------
------------------------------------------------------------
------------------------------------------------------------
------------------------------------------------------------
------------------------------------------------------------
------------------------------------------------------------
------------------------------------------------------------
------------------------------------------------------------
------------------------------------------------------------
----------gaaaagaaactaa-caaggattcccttagtaacggc-ga----gtgaaga
gggaagag----ctcaaatttt--gaatctggc-gcc-tttggt-gtccgag-ttgtaat
ctagagaagtg-ttttccgtgacggaccgtgcacaagtctcctggaatggagctgtcata
gagggtgagaatcccgtacatggcacggactcccgttac-tc-tgcgatacactctcgac
gagtcgagttgtttgggaatgcagctctaattgggtggtaaatgccatctaaagctaaat
atcggcgagagaccgatagcgaacaagtaccgtgagggaaagatgaaaagcactttggaa
agagagt-gaaacagtacgtgaaattgttgaaagggaaacgcttgaagtcagtcgcgccc
-ttcaggattcagccttgctt-------ctgcttggtttacttcctgttcggtgggtcaa
cg-tcagtttcgatcggaggagaaaggcttgg-ggaaggtggcagcacaagtgctgtg-t
tatagccccgtgttgtatacttcga-ttgggactgaggaccgcagcgcgcctt-tacggc
cgggg---ct-tgccca----cgtacgcscttaggatgt---------------------
------------------------------------------------------------
------------------------------------------------------------
------------------------------------------------------------
------------------------------------------------------------
------------------------------------------------------------
------------------------------------------------------------
------------------------------------------------------------
------------------------------------------------------------
------------------------------------------------------------
------------------------------------------------------------
------------------------------------------------------------
------------------------------------------------------------
------------------------------------------------------------
------------------------------------------------------------
------------------------------------------------------------
------------------------------------------------------------
------------------------------------------------------------
----------------------------------------------
>SFC20230704-09__
------------------------------------------------------------
------------------------------------------------------------
------------------------------------------------------------
------------------------------------------------------------
------------------------------------------------------------
------------------------------------------------------------
------------------------------------------------------------
------------------------------------------------------------
------------------------------------------------------------
------------------------------------------------------------
------------------------------------------------------------
------------------------------------------------------------
------------------------------------------------------------
------------------------------------------------------------
------------------------------------------------------------
------------------------------------------------------------
------------------------------------------------------------
------------------------------------------------------------
-----------------------------attcccctagtaacggc-ga----gtgaaga
gggaagag----ctcaaatttt--gaatctggc-gtc-tttggc-gtccgaa-ttgtaat
ctagagaagtg-ttttccgtgacggaccgtgcacaagtctcctggaatggagc-gtcata
gagggtgagaatcccgtatatggcacggactcccgttgc-tc-tgtgatacactctcgac
gagtcgagttgtttgggaatgcagctctaaatgggtggtaaatgccatctaaagctaaat
attggcgagagaccgatagcgaacaagtaccgtgagggaaagatgaaaagcactttggaa
agagagt-gaaacagtacgtgaaattgttgaaagggaaacgcttgaagtcagtcgcgccg
-ttcgggattcagccttgctt-------ctgctcggtttacttcccgttgggtgggtcaa
ca-tcagttttggtcggaggaaaaaggcttgg-ggaaggtggcagcattcgtgctgtg-t
tatagcccctcgttgtatact---------------------------------------
------------------------------------------------------------
------------------------------------------------------------
------------------------------------------------------------
------------------------------------------------------------
------------------------------------------------------------
----------------------taatgattacg---aatg-gttaccttcggtgctggct
ggctggctctcgcgagcaagcaagtacgtgcacgttggt-gg-----------ccttc--
atc-atccac---act----ac----cctt-gtgaacctttggcctc-------------
-------tt-gctggcttcggc--tggcagagga-t------------------------
-----tttttt-tacacccacact---cgaatgtaatg-a--aa--a-cgt-ttgttgtg
cgcaa-gcac-----tac-tatgtacaactttcaacaacggatctcttggctctcgcatc
gatgaagaacgcagcgaaatgcgataagtaatgtgaattgcagaattcagtgaatcatcg
aatctttgaacgcaccttgcaccctttgg--cattcc-gaagggtatgctcgtttgagtg
tca-ttgtact-ctcacactctctg--attc----------aggt-cagggag--cggtg
gac-ttgggtg--tttgctgc--ata-ttcc-cgtgtggctcaccttaaatgcgtcag-t
gcacct-ctt-ggttgga-cata-----------------gtacggcgtgat-aagtg--
-tcttcgccggcgcc---tcgc--------------a---a-gagggtggtcgatc--g-
-agagctctg-tgctttc--caaccgtccgtg-t-------tc----ggac-aa------
--------tc-tattctgacaacttgacctcaaatcgagta-----
>OTU_136_OM236593__
------------------------------------------------------------
------------------------------------------------------------
------------------------------------------------------------
------------------------------------------------------------
------------------------------------------------------------
------------------------------------------------------------
------------------------------------------------------------
------------------------------------------------------------
------------------------------------------------------------
------------------------------------------------------------
------------------------------------------------------------
------------------------------------------------------------
------------------------------------------------------------
------------------------------------------------------------
------------------------------------------------------------
------------------------------------------------------------
------------------------------------------------------------
------------------------------------------------------------
------------------------------------------------------------
------------------------------------------------------------
------------------------------------------------------------
------------------------------------------------------------
------------------------------------------------------------
------------------------------------------------------------
------------------------------------------------------------
------------------------------------------------------------
------------------------------------------------------------
------------------------------------------------------------
------------------------------------------------------------
------------------------------------------------------------
------------------------------------------------------------
------------------------------------------------------------
------------------------------------------------------------
------------------------------------------------------------
------------------------------------------------------------
------------------------------------------------------------
------------------------------------------------------------
------------------------------------------------------------
-----------------------------------------------tggctctcgcatc
gatgaagaacgcagcgaaatgcgataagtaatgtgaattgcagaattcagtgaatcatcg
aatctttgaacgcaccttgcaccctttgg--tattcc-gaagggtatgctcgtttgagtg
tca-ttgtact-ctcacactctctg--atcc---tt---tggattattgggag--tggtg
gac-ttgggtg---ttgctgttactgttact-g-cgcggctcacctcaaatgcattag-t
gcaact-cct-ggttgga-cata-----------------gtacggcgtgat-aagtg--
-tcttcgccggcgcc---tcga--------------a---a-gagggtggctgatt--g-
-ggagctctg-tgc-ttc-ttaa----ctgtc-t-------tt----ggac-ac------
--------ta-t---ctgacaacttgacctcaaatcgagtaggact
>SFC20230908-02__
------------------------------------------------------------
------------------------------------------------------------
------------------------------------------------------------
------------------------------------------------------------
------------------------------------------------------------
------------------------------------------------------------
------------------------------------------------------------
--------ccttgcacgaaggtct-t-cgtcaacggcgtttggatgggtgtgcatcgcga
cccggcagcactcgtacgaacgttgaagaagttgcggcgcaatgaggatctgaatcccga
ggtatcagtcgtgcgggatattcgagagaaggaactgaggatctacactgactctgggcg
ggtatgccgaccgctcttcgtagtcaatgatggcaagctcttgattcagaaggaacatgt
gatgaagattgcg---gagaagc------------agggctatgggtggtccgatcttat
tcacgatggtgttattgaactgcttgatgcggaggaagaggagacggtgatgatttgcat
gagtcctgaggacttggaggccgctcgaacccaggccgatacccagtaccatacggagat
cgctgcccctgaccccgcacagcgagtcaaaacagtcatcaaggctcatgcctggagcca
ttgcgagattcatccaagtatgatcttgggtgtttgcgcgagcatcatcccgttcccaga
tcacaaccaggtaagccgtccccc----tccgtcca-taacaatactctgacggtccggg
cagtcccctcgtaatacctaccaatctgcgatg---------------------------
------------------------------------------------------------
------ag----ctcaaatttt--gaatctggc-gtc-tttggc-gtccgag-ttgtaat
ctaaagaagtg-ttttccgtagcggactgtgcataagtcttctggaatggagc-gccata
gagggtgagaatcccgtatgtggcacggactcccgttac-tc-tgtgatacactctcaac
gagtcgagttgtttgggaatgcagctccaaatgggtggtaaatgccatctaaagctaaat
attggcgagagaccgatagcaaacaagtaccgtgagggaaagatgaaaagcactttggaa
agagagt-gaaacagtacgtgaaattgttgaaagggaaacgcttgaagtcagtcgtgccc
-tttgggattcagccttgctt-------ctgctcggtttacttccctttgggtgggtcaa
ca-tcagttttggtcggaggagaaagacttgg-ggaaggtggcagcattcgtgctgtg-t
tatagccccttgttgtatact---------------------------------------
------------------------------------------------------------
------------------------------------------------------------
------------------------------------------------------------
------------------------------------------------------------
------------------------------------------------------------
----------ctgcggagacattagtgattatg---aaag-gttgtcttctgtgctggct
--------------------gcggcaagtgcacgttgat-ga-----------ctttc--
atc------c---aac----ac----cctt-gtgaacctttggcctc-------------
-------tt-gctggcttcggc--tggctgagga--------------------------
----------t-t-tacacaaact---cgcatgtattg-a--gg--a-ccc-ttcatgtg
cgcaa-gcac-----ta---atatacaactttcaacaacggatctcttggctctcgcatc
gatgaagaacgcagcgaaatgcgataagtaatgtgaattgcagaattcagtgaatcatcg
aatctttgaacgcaccttgcaccctttgg--cattcc-gaagggtatgctcgtttgagtg
tca-ttgtact-ctcacactcccaa--ttac---tt---tggatt---gggag--cggtg
gac-ttgggtg---ctgctgc------ttga-c-tgtggctcacctgaaatatgttag-t
gcacct-ctt-gattgga-cata-----------------gtacggcgtgat-aagtg--
-tcttcgccggctcc---tcgc---a----------a---a-gagggtggccgatc--g-
-ggagctctgttgc-ttc--aaa----ctgtc-t-------tc----ggac-aa------
--------tc-t--tctggcgacttgacctcaaatcgagtaggat-
>ASV32__
------------------------------------------------------------
------------------------------------------------------------
------------------------------------------------------------
------------------------------------------------------------
------------------------------------------------------------
------------------------------------------------------------
------------------------------------------------------------
------------------------------------------------------------
------------------------------------------------------------
------------------------------------------------------------
------------------------------------------------------------
------------------------------------------------------------
------------------------------------------------------------
------------------------------------------------------------
------------------------------------------------------------
------------------------------------------------------------
------------------------------------------------------------
-----------------------------------ctacccgctgaacttaagcatatca
ataagcggaggaaaagaaactaa-caaggattcccctagtaacggc-ga----gtgaaga
gggaagag----ctcaaatttt--gaatctggc-gtc-tttggc-gtccgag-ttgtaat
ctagagaagtg-ttttccgtgacggaccgtgcacaagtctcctggaatggagc-gtcata
gagggtgagaatcccgtatatggcacggactaccgttgc-tc-tgtgatacactctcgac
gagtcgagttgtttgggaatgcagctctaaatgggtggtaaatgccatctaaagctaaat
attggcgagagaccgatagcgaacaagtaccgtgagggaaagatgaaaagcactttggaa
agagagt-gaaacagtacgtgaaattgttgaaagggaaacgcttgaagtcagtcgcgccg
-ttcgggattcagccttgctt-------ctgctcggtttacttcccgttgggtgggtcaa
ca-tcagttttggtcggaggagaaagacttgg-ggaaggtggcagcattcgtgctgtg-t
tatagccccttgttgtatacttcga-ctgggactgaggaccgcagcacgcctt-t--ggc
cgggg---tt-cgccca----cgtacgtgcttaggatgttggcataatggctttaagcga
cccgtcttgaaacacggaccaaggagtctaacatgtgcgcgagtgtttgggtgttaaact
cggacgcgaaatgaaagtgaaaagttgggaacacttc-tgtgtgcaccgacgcccggagc
tgaccttttgtgacgcatctgcggtagagcgtatatgttgggacccgaaagatggtgaac
tatgcctgaatagggtgaagccagaggaaactctggtggaggctcgtagcgat-------
------------------------atgattgcg---aatg-gttaccttcggtgctggct
cgt----------------aagagcaagtgcacgttggt-gg-----------ctttc--
atc------c---aat----ac----cctt-gtgaacctttggcctc-------------
-------tt-gctggcttcggc--tggcagagga--------------------------
-------tttt-tatacacacact---cgaatgtaatg-a--aa--accta-ttgtcgtg
cgcaa-gcac-----ta---atgtacaactttcaacaacggatctcttggctctcgcatc
gatgaagaacgcagcgaaatgcgataagtaatgtgaattgcagaattcagtgaatcatcg
aatctttgaacgcaccttgcaccctttgg--aattcc-gaagggtatgctcgtttgagtg
tca-ttgtact-ctcacactctctg--atctg--tt---tggatt-cggggag--cggtg
gac-ttgggtg--cttgctgc------tttc-cttgtggctcacctcaaatgcgtcag-t
gcacct-ctt-ggttgga-cata-----------------gtacggcgtgat-aagtg--
-tcttcgccggcacc---tcgc--------------a---a-gagggtggccgatc--g-
-agagctctg-tgctttc--aaa----ccgtc-t-------tc----ggac-aa------
--------tc-t---ctgacaa------------------------
>TUB_19646_Sebacina_schweinitzii
--------tgcgctgagaccggcaggtcattcgatgtctcacgagcaattaaagttgcca
ccatatctaatggcctcaagtactcgctcgcgactgggaactggggtgaccaacaacacg
ccatgtcctcgaaagccggtgtttcacaagtgctcaatcgctataccttcgcttctactc
tctcccatctccgaagatgtaacactcctctcggacgagaaggtaaaattgcgaagcccc
gccagctacacaatactcattgggggatggtctgcccggccgagacacccgaaggccaag
catgtgggcttgtcaagaatctcgcgctcatggcatgcatctccgtcggctcgtactctg
cgccagtcggagagtttttggacgagtggggcttggagtctctcgaggaaaacgcgcagg
cagccacaccttgcacaaaagtct-t-cgtcaatggtgtttggatgggtgtgcaccgcga
cccggcggcgctcgtacgaacgttaaagaagttgcgacgcaatgaggatctaaaccctga
agtatcagtcgtgcgggatatccgagagaaggagctgaggatctataccgactctggacg
ggtgtgccgaccgctcttcgtagtcaatgatggcaaactcctgattcagaaggaacatgt
agtgaagattgca---gagaagc------------agggctatgggtggtccgatctcat
tcatgatggcgttgttgagctccttgatgcggaggaagaggagacagttatgatttgcat
gagccctgaggacttggaggccgcacggacgcaggccgatacacagtatcatacrgagat
cgctgcacctgaccccgcccagcgagtcaaaacagtcgtcaaggcmcatgcttggagcca
ttgcgagattcatccaagtatgatcttgggtgtttgtgcragcatcattccgttccctga
ccacaaccag--------------------------------------------------
-----------------------------------------gctgaacttaagcatatca
ataagcggaggaaaagaaactaa-caaggattcccctagtaacggc-ga----gtgaaga
gggaagag----ctcaaatttt--gaatctggc-acc-tttggt-gtccgaa-ttgtaat
ctagagaagtg-ttttctgtgatggaccatgcataagtctcctgggatggagc-gtcata
gagggtgagaatcccgtatatggcatggactcccgttgc-tc-tgtgatacactctcgac
gagtcgagttgtttgggaatgcagctccaaatgggtggtaaatgccatctaaagctaaat
attggcgagagaccgatagcgaacaagtaccgtgagggaaagatgaaaagcactttggaa
agagagt-gaaacagtacgtgaaattgttgaaagggaaacgcttgaagtcagtcacaccg
-ttcgggattcagccttgctt-------ctgctcggtttacttcctgttgggtgggtcaa
ca-tcagttttggtcagaggagaaatgcttgg-ggaatgtggcagcattcgtgctgtg-t
tatagcccctt-------------------------------------------------
------------------------------------------------------------
------------------------------------------------------------
------------------------------------------------------------
------------------------------------------------------------
------------------------------------------------------------
------------------------ttgattgtg---aatcggttgcctcctgtgctggct
--------------------tttgcaagtgcacggtggt-ga-----------ctttc--
atc------c----ac----cc----cctt-gtgaacctttggcctc-------------
-------tt-gctggctttggt--tggcagagga--------------------------
--------ttt-t-tacacaaact---cgaatgtaatg-a--ga--a-ata-ctgttgtg
cgcaa-gcac-----ga---atgtacaactttcaacaacggatctcttggctctcgcatc
gatgaagaacgcagcgaaatgcgataagtaatgtgaattgcagaattcagtgaatcatcg
aatctttgaacgcaccttgcaccctttgg--cattct-gaagggtatgctcgtttgagtg
tca-ttgtact-ctcacactctcaa---tcc---tt---tgggtt---gggag--tggtg
gac-ttgggca---ttgctgc------ttta-c-tgcagcttgcctcaaatgcattag-t
gcaact-cca-ggttgga-cata-----------------gtacggcgtgat-aagtg--
-tcttcgccggcacc---tcgc--------------a---a-gagggtgactgatc--a-
-ggagctctg-tgc-ttc--aaa----ccgtc-t-------tc----ggac-aa------
--------tcat---ctgacaacttgacctcaaatcgagtaggact
>NIBRFG0000505680__
------------------------------------------------------------
------------------------------------------------------------
------------------------------------------------------------
------------------------------------------------------------
------------------------------------------------------------
------------------------------------------------------------
------------------------------------------------------------
-------------------ggtct-t-cgtcaatggtgtttggatgggtgtgcatcgcga
cccggcggcactcgtacggacgttgaagaagttgcgacgcaatgaggatctcaaccctga
agtatcagtcgtgcgagatattcgagagaaagagctgagaatctataccgactctggacg
ggtctgccgaccgctcttcgtagtcaatgatggcaggcttttgattcagaaggagcatgt
gataaagattgcg---gagaagc------------agggctatgggtggtccaacctcat
tcacgatggcgttattgagctgcttgatgctgaggaagaggagacggtcatgatttgcat
gagtcctgaggacttggaggccgctcgaactcaggccgatacacagtatcataccgaagt
tgctgcccctgaccccgcacaacgagtcaaaacagtcatcaaggcgcatgcttggagcca
ttgcgagattcaccctagtatgatcttgggtgtttgcgcgagcatcattcccttcccaga
ccacaaccaggcaagctactc---------------------------------------
------------------------------------------------------------
------------------------------------------------------------
------------------tttt--gaatctgac-atc-cttggt-gtcagag-ttgtaat
ctagagaagtg-ttttccgtgatggaccgtgcataagtctcctggaatggagc-gtcata
gagggtgagaatcccgtatatggcatggactcccattgc-tc-tgtgatacactctcgac
gagtcgagttgtttgggaatgcagctccaaatgggtggtaaatgccatctaaagctaaat
attggcgagagaccgatagcgaacaagtaccgtgagggaaagatgaaaagcactttggaa
agagagt-gaaacagtacgtgaaattgttgaaagggaaacgcttgaagtcagtcatgccg
-ttcgggattcagccttgctt-------ctgctcggtttacttcccgttgggtgggtcaa
ca-tcagttttgatcagaggaaaaaggctggg-ggaaggtggcagcattcgtgctgtg-t
tatagccccttgctgtatact---------------------------------------
------------------------------------------------------------
------------------------------------------------------------
------------------------------------------------------------
------------------------------------------------------------
------------------------------------------------------------
----------------gatcattattgattgtg---aatg-gttgccttctgtgctggct
--------------------ctggcatgtgcacgttggt-ga-----------ctttc--
ctc------c----ac----ac----ccat-gtgaacctttggcctc-------------
-------tt-gctggctctggc--tggcaggagg--------------------------
--------att---tacatacact---cgaatggaatg-a--aa-aa-----cccttgtg
cgcaa-gcac-----ta---atgtacaactttcaacaacggatctcttggctctcgcatc
gatgaagaacgcagcgaaatgcgataagtaatgtgaattgcagaattcagtgaatcatcg
aatctttgaacgcaccttgcaccctttgg--cattcc-aaagggtatgctcgtttgagtg
tcatttgtact-ctcacaccctggtc--------tt---tggatt----ggga--tggtg
gac-ttgggtg---ttgctgc------ttca-t-tgtggctcacctcaaatacagtag-t
gcaact-ctt-gatggaaccaga-----------------gtacggcgtgat-aagtg--
-tcttccccggcacc---tctc--------------c---t-gaggatggccatgc--a-
-atagctctg-tgc-tcc--aaa----ctgtg-t-------tt----ggac-aa------
--------tc-c---ctgactagttga-------------------
>SFC20230817-46__
------------------------------------------------------------
------------------------------------------------------------
------------------------------------------------------------
------------------------------------------------------------
------------------------------------------------------------
------------------------------------------------------------
------------------------------------------------------------
------------------------------------------------------------
------------------------------------------------------------
------------------------------------------------------------
------------------------------------------------------------
------------------------------------------------------------
------------------------------------------------------------
------------------------------------------------------------
------------------------------------------------------------
------------------------------------------------------------
------------------------------------------------------------
------------------------------------------------------------
-------------------------------------agtaacggc-ga----gtgaaga
gggatgag----ctcaaatttt--gaatctggc-gtc-tttggc-gtccgag-ttgtaat
ctaaagaagtg-ttttccgtgacggaccgtgcataagtctcctggaatggagc-gtcata
gagggtgagaatcccgtatatggcacggactcccgttacttc-tgtgatacactctcaac
gagtcgagttgtttgggaatgcagctccaaatgggtggtaaatgccatctaaagctaaat
attggcgagagaccgatagcgaacaagtaccgtgagggaaagatgaaaagcactttggaa
agagagt-gaaacagtacgtgaaattgttgaaagggaaacgcttgaagtcagtcgcgccc
-tttgggattcagccttgctt-------ctgcttggtttacttccctttgggtgggtcaa
ca-tcagttttggtcggaggagaaaggcctgg-ggaaggtagcaacactcgtgttgtg-t
tatagccccttgttgtatact---------------------------------------
------------------------------------------------------------
------------------------------------------------------------
------------------------------------------------------------
------------------------------------------------------------
------------------------------------------------------------
-------------------------------tg---aatc-gttaccttctgtgctggct
--------------------ccggcaagtgcacgttggt-ga-----------ctttc--
atctattccc---aac----ac----cctt-gtgaacctttggcctc-------------
-------tt-gctagccccggc--tggcagagga--------------------------
-------tttt-tatacacagact---cgaatgtaatgaa--aa--acctc-ttgttgtg
cgcaa-gcac-----ga---atgtacaactttcaacaacggatctcttggctctcgcatc
gatgaagaacgcagcgaaatgcgataagtaatgtgaattgcagaattcagtgaatcatcg
aatctttgaacgcaccttgcaccctttgg--tattcc-gaagggtatgctcgtttgagtg
tca-ttgtact-ctcacacttctga--ttcc---ttt--tgggat-ttgggag--cggtg
gac-ttgggtg---ttgctgc------ttta-gttgtggctcacctcaaataagttag-t
gcaact-ctt-ggttgga-cata-----------------gtacggcgtgat-aagtg--
-tcttcgccggcgcc---tccttgca----------a---g-gagggtggccgatc--g-
-ggagctctg-tgc-ttc--aaa----ccgtc-t-------tc----ggac-ac------
--------tc-t---ttgacaacttgacctcaaatcgagt------
>SFC20200821-21__
------------------------------------------------------------
------------------------------------------------------------
------------------------------------------------------------
------------------------------------------------------------
------------------------------------------------------------
------------------------------------------------------------
------------------------------------------------------------
------------------------------------------------------------
------------------------------------------------------------
------------------------------------------------------------
------------------------------------------------------------
------------------------------------------------------------
------------------------------------------------------------
------------------------------------------------------------
------------------------------------------------------------
------------------------------------------------------------
------------------------------------------------------------
------------------------------------------------------------
------------------------------------------------------------
----agag----ctcaaatttt--gaatctggc-gtc-tttggc-gtccgag-ttgtaat
ctaaagaagtg-ttttccgtgacggaccgtgcataagtctcctggaatggagc-gtcata
gagggtgagaatcccgtatatggcacggactcccgttacttc-tgtgatacactctcaac
gagtcgagttgtttgggaatgcagctccaaatgggtggtaaatgccatctaaagctaaat
attggcgagagaccgatagcgaacaagtaccgtgagggaaagatgaaaagcactttggaa
agagagt-gaaacagtacgtgaaattgttgaaagggaaacgcttgaagtcagtcgcgccc
-tttgggattcagccttgctt-------ctgcttggtttacttccctttgggtgggtcaa
ca-tcagttttggtcagaggagaaaggcttgg-ggaaggtagcaacattcgtgttgtg-t
tatagccccttgctgtatactttga-ctgggactgaggaccgcagcacgcctc-t--ggc
cgggg---tt-cgccca----cgtacgtgcttaggatgttggcataatggctttaagcga
cccgtcttgaaacacggaccaaggagtctaacatgtgcgcgagtgtttgggtgttaaact
cggacgcgaaatgaaagtgaaaggttgggaacactta-tgtgtgcaccgacgcccggagc
tgaccttctgtgacgcatctgcggtagagcgtatatgttgggacccgaaagatggtgaac
tatgcctgaatagggtgaagccagaggaaactctggtggaggctcgtagcgat-------
--------------------------gattgtg---aatc-gttaccttctgtgctggcc
agg----------------tctggcaagtgcacgttggt-ga-----------ctttc--
ctccattccc---aac----ac----ccttcgtgaacctttggcctc-------------
-------tt-gctcgccccggc--tggcagagga--------------------------
-------tttt-tatacacagact---cgaatgtaatgaa--aa--acatg-ttgttgtg
cgcaa-gcac-----aa---atgtacaactttcaacaacggatctcttggctctcgcatc
gatgaagaacgcagcgaaatgcgataagtaatgtgaattgcagaattcagtgaatcatcg
aatctttgaacgcaccttgcaccctttgg--tattcc-gaagggtatgctcgtttgagtg
tca-ttgtact-ctcacacttctga--ttcc---ttt--tgggat-ttgggag--cggtg
gac-ttgggtg---ttgctg----------------------------------------
------------------------------------------------------------
------------------------------------------------------------
------------------------------------------------------------
----------------------------------------------
>pseudocandida_AFTOL-ID_699__
tcctccagtgcgctgagactggtagactattcgatgtctcgcgagcaatcaaggtcgcca
ccatttctaatggcctcaagtactcactcgcgactggaaactggggcgatcaacagcacg
ccatgtcctcaaaagccggtgtgtcacaagtactcaatcgctataccttcgcctctaccc
tctcccaccttcgaagatgtaatactcctctcggacgagagggtaaaattgcgaagcccc
gtcagctacataatactcactggggcatggtctgccctgccgagacgcccgaaggccaag
catgtggacttgtcaagaatctcgcgctcatggcatgcatctccgtcggttcctattctg
cgccagttggagagttcttggacgagtggggcttggagtctctcgaggaaaacgcacagg
ccgccacaccttgcacaaaagtct-t-cgtcaatggtgtttggatgggtgtgcatcgcga
tccggcggcacttgtacgaacgctgaagaagctgcgacgcaacgaggatctaaatcccga
agtatcagtcgtacgggatattcgagagaaggagctaaggatctataccgactctggacg
agtgtgccgcccgctcttcgtagtcaatgatggcaaactcttgattcagaaggaacacgt
actgaagattgcg---gagaaac------------agggctacgcctggtccgatctcat
tcatgatggcgttattgaactgcttgatgcggaggaagaggagactgtcatgatttgcat
gagtcctgaggacttggaagctgctcgtacccaagccgatacaacgtatcacacagagag
cgctgctcctgaccctgcacagcgagtcaaaactgtcatcaaagcgcatgcctggagcca
ttgcgagattcacccaagcatg--------------------------------------
------------------------------------------------------------
-------------------------------------------tgaacttaagcatatca
ataagcggaggaaaagaaactaa-caaggattcccctagtaacggc-ga----gtgaaga
gggaagag----ctcaaatttt--aaatctggc-gtc-cttggc-gtccgaa-ttgtaat
ctagagaagtg-ttttccgtgacggaccgtgcacaagtctcctggaatggagc-gtcata
gagggtgagaatcccgtatatggcacggactgccgttgc-tc-tgtgatacactctcgac
gagtcgagttgtttgggaatgcagctctaaatgggtggtaaatgccatctaaagctaaat
attggcgagagaccgatagcgaacaagtaccgtgagggaaagatgaaaagcactttggaa
agagagt-gaaacagtacgtgaaattgttgaaagggaaacgcttgaagtcagtcgcgccg
-ttcgggattcagccttgctt-------ctgctcggttcacttcccgttgggtgggtcaa
ca-tcagttttggtcagaggagaaaggcttgg-ggaaggtggcagcattcgtgctgtg-t
tatagcccctcgttgtatactttga-ccgggactgaggaccgcagcacgcctt-t--ggc
cgggg---tt-cgccca----cgtacgtgcttaggatgttggcataatggctttaagcga
cccgtcttgaaacacggaccaaggagtctaacatgtgcgcgagtgtttgggtgttaaact
cggacgcgaaatgaaagtgaaaggttgggaacactta-tgtgtgcaccgacgcccggagc
tgaccttctgtgacgcatctgcggtagagcgtatatgttgggacccgaaagatggtgaac
tatgcctgaatagggtgaagccagaggaaactctggtggaggctcgtagcgat-------
------------------------atgattgcg---aatg-gttaccttcggtgctggct
cgct------------cttgcgagcaagtgcacgttggt-gg-----------ctttc--
atc------c---act----ac----cctt-gtgaacctttggcctc-------------
-------tt-gctagcttcggc--tggcagagga--------------------------
-------tttt-tacacacacact---cgaatgtaatg-a--aa--a-ctt-gtgttgtg
cgcaa-gcac-----ga---atgtacaactttcaacaacggatctcttggctctcgcatc
gatgaagaacgcagcgaaatgcgataagtaatgtgaattgcagaattcagtgaatcatcg
aatctttgaacgcaccttgcaccctttgg--tattcc-gaagggtatgctcgtttgagtg
tca-ttgtact-ctcacactctccg--atcc---tc---tgggtt-cggggag--cggtg
gac-ttgggtgt-tctgctgc------attc-cttgtggctcacctcaaatgcgtcag-t
gcacct-ctt-ggttgga-cata-----------------gtacggcgtgat-aagtg--
-tcttcgccggcacc---tcgc--------------a---a-gagggtggccgatc--g-
-agagctctg-tgctttc--aaa----ccgtc-t-------tc----ggac-aa------
--------tc-t---ctgacaac-----------------------
>SFC20150701-21__
------------------------------------------------------------
------------------------------------------------------------
------------------------------------------------------------
------------------------------------------------------------
------------------------------------------------------------
------------------------------------------------------------
----------------------------gggcttggagtctctcgaggaaaatgcacagg
ccgccacaccttgcacaaaggtct-t-cgtcaacggcgtttggatgggtgtgcatcgcga
[truncated: 56,972 more chars]
